# Supplementary material for: Stomatin modulates adipogenesis through the ERK pathway and regulates fatty acid uptake and lipid droplet growth
Source: Nat Commun. 2022 Jul 19;13:4174. doi: 10.1038/s41467-022-31825-z (PMC9296665; doi:10.1038/s41467-022-31825-z)
Supplement: Supplementary file 4 — Supplementary Data 1 [file 41467_2022_31825_MOESM4_ESM.xlsx]

## Sheet: RAW
Protein Name				MW	Chain_Info	<Biological Process>	<Cellular Component>	<Molecular Function>
Calmodulin-1	sp	P0DP26	CALM1			-	-	-
Calmodulin-3	sp	P0DP28	CALM3			-	-	-
Calmodulin-2	sp	P0DP27	CALM2			-	-	-
Mitochondrial dicarboxylate carrier	sp	Q9QZD8	DIC	31714.9	CHAIN 1-287	-->mitochondrial transport -->thiosulfate transport -->translation	-->integral component of membrane -->mitochondrial inner membrane -->mitochondrion -->nucleus	-->antiporter activity -->malate transmembrane transporter activity -->phosphate ion transmembrane transporter activity -->secondary active transmembrane transporter activity -->structural constituent of ribosome -->succinate transmembrane transporter activity -->sulfate transmembrane transporter activity -->thiosulfate transmembrane transporter activity
Proteasome subunit beta type-7	sp	P70195	PSB7	29891.4	CHAIN 1-277	-->proteolysis involved in cellular protein catabolic process	-->cytoplasm -->cytosol -->extracellular vesicular exosome -->microtubule cytoskeleton -->nucleoplasm -->nucleus -->proteasome complex -->proteasome core complex	-->threonine-type endopeptidase activity
Proteasome subunit beta type-4	sp	P99026	PSB4	29116.1	CHAIN 1-264	-->negative regulation of inflammatory response to antigenic stimulus -->proteasomal ubiquitin-independent protein catabolic process -->proteasome-mediated ubiquitin-dependent protein catabolic process	-->cytoplasm -->cytosol -->extracellular exosome -->nucleus -->proteasome complex -->proteasome core complex	-->endopeptidase activity -->lipopolysaccharide binding -->threonine-type endopeptidase activity
40S ribosomal protein S17	sp	P63276	RS17	15524.1	CHAIN 1-135	-->erythrocyte homeostasis -->ribosomal small subunit assembly -->rRNA processing -->translation -->translational elongation	-->cytosolic small ribosomal subunit -->extracellular vesicular exosome	-->poly(A) RNA binding -->structural constituent of ribosome
Prohibitin	sp	P67778	PHB	29820.1	CHAIN 1-272	-->cellular response to interleukin-6 -->DNA biosynthetic process -->DNA replication -->histone deacetylation -->negative regulation of androgen receptor signaling pathway -->negative regulation of cell growth -->negative regulation of cell proliferation -->negative regulation of glucocorticoid receptor signaling pathway -->negative regulation of transcription by competitive promoter binding -->n…	-->extracellular vesicular exosome -->integral component of plasma membrane -->mitochondrial inner membrane -->mitochondrion -->nucleoplasm -->nucleus	-->sequence-specific DNA binding RNA polymerase II transcription factor activity -->transcription regulatory region DNA binding
40S ribosomal protein S7	sp	P62082	RS7	22126.8	CHAIN 1-194	-->cell differentiation -->cytoplasmic translation -->neural tube closure -->ribosomal small subunit biogenesis -->rRNA processing	-->90S preribosome -->cytoskeleton -->cytosolic small ribosomal subunit -->ribonucleoprotein complex -->small-subunit processome	-->structural constituent of ribosome
Myosin regulatory light chain 12B	sp	Q3THE2	ML12B	19779.2	CHAIN 1-172	-->platelet aggregation -->regulation of cell shape	-->apical part of cell -->brush border -->extracellular vesicular exosome -->myosin II complex -->stress fiber -->Z disc	-->calcium ion binding -->myosin heavy chain binding
Myosin regulatory light polypeptide 9	sp	Q9CQ19	MYL9	19854.2	CHAIN 1-172	-->platelet aggregation	-->myosin II complex -->stress fiber -->Z disc	-->calcium ion binding -->myosin heavy chain binding
60S ribosomal protein L23	sp	P62830	RL23	14865.4	CHAIN 1-140	-->translation	-->cytoplasm -->cytosolic large ribosomal subunit -->cytosolic ribosome -->extracellular vesicular exosome -->focal adhesion -->membrane -->nucleolus	-->poly(A) RNA binding -->structural constituent of ribosome
40S ribosomal protein S15	sp	P62843	RS15	17040.1	CHAIN 1-145	-->osteoblast differentiation -->ribosomal small subunit assembly -->ribosomal small subunit biogenesis -->ribosomal small subunit export from nucleus -->rRNA processing -->translation	-->cytoplasm -->cytosolic small ribosomal subunit -->focal adhesion -->membrane	-->poly(A) RNA binding -->structural constituent of ribosome
Desmoplakin	sp	E9Q557	DESP	332912	CHAIN 1-2883	-->adherens junction organization -->bundle of His cell to Purkinje myocyte communication -->desmosome organization -->intermediate filament cytoskeleton organization -->intermediate filament organization -->keratinocyte differentiation -->peptide cross-linking -->protein localization to adherens junction -->regulation of heart rate by cardiac conduction -->single organismal cell-cell adhesion --…	-->basolateral plasma membrane -->cell-cell junction -->cornified envelope -->cytoskeleton -->desmosome -->extracellular vesicular exosome -->fascia adherens -->intercalated disc -->membrane -->mitochondrion -->nucleus -->plasma membrane	-->poly(A) RNA binding -->protein binding, bridging -->protein kinase C binding -->scaffold protein binding -->structural molecule activity
Proteasome subunit alpha type-2	sp	P49722	PSA2	25926.6	CHAIN 1-234	-->response to virus -->ubiquitin-dependent protein catabolic process	-->cytoplasmic mRNA processing body -->cytosol -->extracellular vesicular exosome -->nucleus -->proteasome core complex -->proteasome core complex, alpha-subunit complex	-->threonine-type endopeptidase activity
Histone H2B type 1-B	sp	Q64475	H2B1B	13952.2	CHAIN 1-126	-->nucleosome assembly	-->nuclear nucleosome -->nucleoplasm -->nucleus	-->DNA binding
40S ribosomal protein S5	sp	P97461	RS5	22889.4	CHAIN 1-204	-->regulation of translational fidelity -->ribosomal small subunit assembly -->translation	-->cytosolic small ribosomal subunit -->extracellular exosome -->focal adhesion -->membrane -->ribonucleoprotein complex	-->mRNA binding -->poly(A) RNA binding -->rRNA binding -->structural constituent of ribosome
Stomatin	sp	P54116	STOM	31375.3	CHAIN 1-284	-->mitophagy in response to mitochondrial depolarization -->positive regulation by host of viral genome replication -->positive regulation of defense response to virus by host -->positive regulation of protein targeting to membrane -->positive regulation of viral process -->protein homooligomerization -->regulation of acid-sensing ion channel activity -->regulation of ion transmembrane transport …	-->blood microparticle -->cytoplasm -->cytoskeleton -->endoplasmic reticulum -->extracellular exosome -->extracellular space -->integral component of plasma membrane -->melanosome -->membrane -->membrane raft -->mitochondrion -->perinuclear region of cytoplasm -->vesicle	-->identical protein binding -->protein homodimerization activity -->RNA polymerase binding
Interferon-induced transmembrane protein 2	sp	Q99J93	IFM2	15743.1	CHAIN 1-144	-->defense response to virus -->heart development -->negative regulation of viral entry into host cell -->negative regulation of viral genome replication -->response to interferon-alpha -->response to interferon-beta -->response to interferon-gamma -->response to virus	-->Extracellular region or secreted Cytosol Plasma membrane Cytoskeleton Lysosome Endosome Peroxisome ER Golgi apparatus Nucleus Mitochondrion Manual annotation Automatic computational assertionGraphics by Christian Stolte; -->plasma membrane -->integral component of membrane	-
3-hydroxyacyl-CoA dehydrogenase type-2	sp	O08756	HCD2	27418.6	CHAIN 1-261	-->tRNA processing	-->endoplasmic reticulum -->mitochondrial inner membrane -->mitochondrion	-->3-hydroxy-2-methylbutyryl-CoA dehydrogenase activity -->3-hydroxyacyl-CoA dehydrogenase activity -->testosterone dehydrogenase [NAD(P)] activity
Ig kappa chain V-II region 26-10	sp	P01631	KV2A7	12272.8	CHAIN 1-113	-	-	-->antigen binding
60S ribosomal protein L12	sp	P35979	RL12	17804.6	CHAIN 1-165	-->translation	-->ribosome	-->RNA binding -->structural constituent of ribosome
Enoyl-CoA delta isomerase 1, mitochondrial	sp	P42125	ECI1	32250.4	CHAIN 1-289	-->fatty acid beta-oxidation	-->extracellular vesicular exosome -->mitochondrial inner membrane -->mitochondrion	-->dodecenoyl-CoA delta-isomerase activity
14-3-3 protein beta/alpha	sp	Q9CQV8	1433B	28086.4	CHAIN 1-246	-->cytoplasmic sequestering of protein -->negative regulation of protein dephosphorylation -->negative regulation of transcription, DNA-templated -->positive regulation of catalytic activity -->protein heterooligomerization -->protein targeting	-->cytoplasmic vesicle membrane -->cytosol -->extracellular vesicular exosome -->nucleus -->perinuclear region of cytoplasm -->transcriptional repressor complex	-->protein domain specific binding -->transcription corepressor activity
ATP synthase F(0) complex subunit B1, mitochondrial	sp	Q9CQQ7	AT5F1	28948.8	CHAIN 1-256	-->ATP synthesis coupled proton transport -->substantia nigra development	-->extracellular vesicular exosome -->mitochondrial inner membrane -->mitochondrial proton-transporting ATP synthase complex -->mitochondrial proton-transporting ATP synthase complex, coupling factor F(o) -->mitochondrion -->nucleus	-->ATPase activity -->hydrogen ion transmembrane transporter activity
Retrovirus-related Env polyprotein from Fv-4 locus	sp	P11370	ENV2	74453.2	CHAIN 1-679	-->viral life cycle	-->viral capsid	-->structural molecule activity
Tubulin alpha-3 chain	sp	P05214	TBA3	49959.6	CHAIN 1-450	-->microtubule-based process -->protein polymerization	-->cytoplasm -->microtubule -->nucleus	-->GTPase activity -->GTP binding -->structural constituent of cytoskeleton
Tubulin alpha-4A chain	sp	P68368	TBA4A	49924.4	CHAIN 1-448	-->microtubule-based process -->protein polymerization	-->cytoplasm -->microtubule	-->GTPase activity -->GTP binding -->structural constituent of cytoskeleton
60S ribosomal protein L19	sp	P84099	RL19	23466	CHAIN 1-196	-->translation	-->cytoplasm -->cytosolic large ribosomal subunit -->focal adhesion -->membrane -->nucleolus	-->poly(A) RNA binding -->structural constituent of ribosome
Selenoprotein F	sp	Q9ERR7	2022-09-15	17656.4	CHAIN 1-162	-->'de novo' posttranslational protein folding	-->Extracellular region or secreted Cytosol Plasma membrane Cytoskeleton Lysosome Endosome Peroxisome ER Golgi apparatus Nucleus Mitochondrion Manual annotation Automatic computational assertionGraphics by Christian Stolte; -->endoplasmic reticulum lumen	-
60S ribosomal protein L9	sp	P51410	RL9	21881.4	CHAIN 1-192	-->translation	-->cytoplasm -->cytosolic large ribosomal subunit -->focal adhesion -->membrane -->nucleolus -->nucleus	-->rRNA binding -->structural constituent of ribosome
40S ribosomal protein S8	sp	P62242	RS8	24205.2	CHAIN 1-208	-->maturation of SSU-rRNA from tricistronic rRNA transcript (SSU-rRNA, 5.8S rRNA, LSU-rRNA) -->translational elongation	-->cytosolic small ribosomal subunit -->extracellular vesicular exosome -->nucleus -->ribonucleoprotein complex	-->poly(A) RNA binding -->structural constituent of ribosome
Mitochondrial 2-oxoglutarate/malate carrier protein	sp	Q9CR62	M2OM	34154.9	CHAIN 1-314	-->transport	-->integral component of membrane -->mitochondrial inner membrane -->mitochondrion -->nucleus	-->poly(A) RNA binding
MICOS complex subunit Mic19	sp	Q9CRB9	MIC19	26334.5	CHAIN 1-227	-->cristae formation -->inner mitochondrial membrane organization -->mitochondrial fusion -->negative regulation of transcription from RNA polymerase II promoter -->transcription, DNA-templated	-->cytoplasm -->extracellular exosome -->MICOS complex -->mitochondrial inner membrane -->mitochondrion -->nucleus	-->phosphatase binding -->protein complex scaffold -->transcriptional repressor activity, RNA polymerase II transcription regulatory region sequence-specific binding
60S ribosomal protein L11	sp	Q9CXW4	RL11	20252.4	CHAIN 1-178	-->protein localization to nucleus -->translation	-->nucleolus -->ribosome	-->rRNA binding -->structural constituent of ribosome
14-3-3 protein epsilon	sp	P62259	1433E	29173.9	CHAIN 1-255	-->cerebral cortex development -->hippocampus development -->negative regulation of peptidyl-serine dephosphorylation -->negative regulation of protein dephosphorylation -->neuron migration -->protein targeting -->regulation of membrane repolarization -->regulation of potassium ion transmembrane transporter activity -->substantia nigra development	-->cytoplasmic vesicle membrane -->cytosol -->extracellular vesicular exosome -->kinesin complex -->mitochondrion	-->poly(A) RNA binding -->potassium channel regulator activity -->protein domain specific binding
Spectrin alpha chain, non-erythrocytic 1	sp	P16546	SPTN1	284597	CHAIN 1-2472	-->actin filament capping	-->cortical cytoskeleton -->cuticular plate -->fascia adherens -->lateral plasma membrane -->membrane -->paranode region of axon -->Z disc	-->calcium ion binding -->protein heterodimerization activity -->spectrin binding
Heterogeneous nuclear ribonucleoproteins A2/B1	sp	O88569	ROA2	37402.7	CHAIN 1-353	-->mRNA processing -->negative regulation of mRNA splicing, via spliceosome -->negative regulation of transcription from RNA polymerase II promoter -->RNA splicing -->RNA transport	-->catalytic step 2 spliceosome -->cytoplasm -->nucleus -->ribonucleoprotein complex -->spliceosomal complex	-->nucleotide binding -->poly(A) RNA binding -->pre-mRNA intronic binding -->RNA binding -->single-stranded telomeric DNA binding
Proteasome subunit beta type-3	sp	Q9R1P1	PSB3	22964.9	CHAIN 1-205	-->proteasomal ubiquitin-independent protein catabolic process -->proteasome-mediated ubiquitin-dependent protein catabolic process -->protein catabolic process	-->actin cytoskeleton -->cytoplasm -->cytosol -->extracellular exosome -->Golgi apparatus -->mitochondrion -->nucleus -->proteasome complex -->proteasome core complex	-->endopeptidase activity -->threonine-type endopeptidase activity
Histone deacetylase complex subunit SAP18	sp	O55128	SAP18	17595.1	CHAIN 1-153	-->chromatin silencing at rDNA -->mRNA processing -->negative regulation of mRNA splicing, via spliceosome -->positive regulation of apoptotic process -->regulation of alternative mRNA splicing, via spliceosome -->regulation of transcription, DNA-templated -->RNA splicing -->transcription, DNA-templated	-->Extracellular region or secreted Cytosol Plasma membrane Cytoskeleton Lysosome Endosome Peroxisome ER Golgi apparatus Nucleus Mitochondrion Manual annotation Automatic computational assertionGraphics by Christian Stolte; -->cytosol -->histone deacetylase complex -->nuclear body -->nuclear speck -->nucleoplasm -->ASAP complex -->transcription factor complex	-
Mitochondrial pyruvate carrier 2	sp	Q9D023	MPC2	14285.9	CHAIN 1-127	-->mitochondrial pyruvate transport -->pyruvate metabolic process -->pyruvate transmembrane transport	-->integral component of membrane -->mitochondrial inner membrane -->mitochondrion -->nucleus	-
Proteasome subunit alpha type-7	sp	Q9Z2U0	PSA7	27854.8	CHAIN 1-248	-->ubiquitin-dependent protein catabolic process	-->cytosol -->extracellular vesicular exosome -->nucleus -->proteasome core complex -->proteasome core complex, alpha-subunit complex	-->threonine-type endopeptidase activity
60S ribosomal protein L21	sp	O09167	RL21	18561.8	CHAIN 1-160	-->translation	-->ribosome	-->structural constituent of ribosome
Proteasome subunit alpha type-5	sp	Q9Z2U1	PSA5	26411	CHAIN 1-241	-->antigen processing and presentation of exogenous peptide antigen via MHC class I, TAP-dependent -->ubiquitin-dependent protein catabolic process	-->cytoplasm -->cytosol -->extracellular exosome -->nucleoplasm -->nucleus -->proteasome complex -->proteasome core complex -->proteasome core complex, alpha-subunit complex	-->threonine-type endopeptidase activity
40S ribosomal protein S6	sp	P62754	RS6	28680.6	CHAIN 1-249	-->activation-induced cell death of T cells -->erythrocyte development -->G1/S transition of mitotic cell cycle -->gastrulation -->glucose homeostasis -->mitotic cell cycle checkpoint -->mitotic nuclear division -->negative regulation of apoptotic process -->oogenesis stage -->placenta development -->positive regulation of apoptotic process -->ribosomal small subunit assembly -->ribosomal small s…	-->cytoplasm -->cytosolic small ribosomal subunit -->nucleolus -->perinuclear region of cytoplasm -->polysome -->ribonucleoprotein complex -->ribosome	-->poly(A) RNA binding -->structural constituent of ribosome
Nucleophosmin	sp	Q61937	NPM	32560.1	CHAIN 1-292	-->cell aging -->cell growth -->cell volume homeostasis -->centrosome cycle -->DNA repair -->negative regulation of apoptotic process -->negative regulation of cell proliferation -->negative regulation of mRNA splicing, via spliceosome -->negative regulation of protein kinase activity by regulation of protein phosphorylation -->nucleocytoplasmic transport -->positive regulation of cell proliferat…	-->centrosome -->cytoplasm -->cytosol -->granular component -->large ribosomal subunit -->nuclear speck -->nucleolus -->nucleoplasm -->nucleus -->ribonucleoprotein complex -->small ribosomal subunit	-->DNA binding -->NF-kappaB binding -->phosphatidylinositol-3,4,5-trisphosphate binding -->protein kinase inhibitor activity -->ribosomal large subunit binding -->ribosomal small subunit binding -->RNA binding -->rRNA binding -->unfolded protein binding
Proteasome subunit beta type-1	sp	O09061	PSB1	26372.2	CHAIN 1-240	-->proteolysis involved in cellular protein catabolic process	-->cytosol -->extracellular vesicular exosome -->nucleus -->proteasome complex -->proteasome core complex	-->threonine-type endopeptidase activity
Caveolin-1	sp	P49817	CAV1	20538.7	CHAIN 1-178	-->angiogenesis -->angiotensin-activated signaling pathway involved in heart process -->apoptotic signaling pathway -->calcium ion homeostasis -->calcium ion transport -->caveola assembly -->caveolin-mediated endocytosis -->cellular calcium ion homeostasis -->cellular response to exogenous dsRNA -->cellular response to hyperoxia -->cellular response to mechanical stimulus -->cellular response to …	-->acrosomal membrane -->apical plasma membrane -->basal plasma membrane -->basolateral plasma membrane -->caveola -->cell cortex -->cell surface -->cilium -->cytoplasmic vesicle -->cytosol -->endoplasmic reticulum -->endosome -->focal adhesion -->Golgi apparatus -->Golgi membrane	-->ATPase binding -->enzyme binding -->identical protein binding -->inward rectifier potassium channel inhibitor activity -->ion channel binding -->nitric-oxide synthase binding -->peptidase activator activity -->protein binding, bridging -->protein complex scaffold -->protein heterodimerization activity -->protein kinase binding -->Rac GTPase binding -->receptor binding -->structural molecule ac…
40S ribosomal protein S10	sp	P63325	RS10	18915.8	CHAIN 1-165	-->ribosomal small subunit assembly	-->cytoplasm -->cytosolic small ribosomal subunit -->extracellular vesicular exosome -->focal adhesion -->membrane -->nucleolus	-->poly(A) RNA binding -->structural constituent of ribosome
Dual specificity protein phosphatase 14	sp	Q9JLY7	DUS14	22311	CHAIN 1-198	-->peptidyl-tyrosine dephosphorylation	-->Extracellular region or secreted Cytosol Plasma membrane Cytoskeleton Lysosome Endosome Peroxisome ER Golgi apparatus Nucleus Mitochondrion Manual annotation Automatic computational assertionGraphics by Christian Stolte; -->nucleus -->cytoplasm	-->MAP kinase tyrosine/serine/threonine phosphatase activity -->protein tyrosine phosphatase activity
60S ribosomal protein L22	sp	P67984	RL22	14758.9	CHAIN 1-128	-->alpha-beta T cell differentiation -->translation	-->cytoplasm -->cytosolic large ribosomal subunit -->extracellular vesicular exosome -->nucleus -->ribonucleoprotein complex -->ribosome	-->heparin binding -->poly(A) RNA binding -->structural constituent of ribosome
40S ribosomal protein S3a	sp	P97351	RS3A	29884.9	CHAIN 1-264	-->cell differentiation -->cytoplasmic translation -->negative regulation of apoptotic process -->translation	-->cytosol -->cytosolic small ribosomal subunit -->extracellular vesicular exosome -->nucleolus -->nucleus -->ribonucleoprotein complex	-->poly(A) RNA binding -->structural constituent of ribosome
ADP/ATP translocase 2	sp	P51881	ADT2	32931.3	CHAIN 1-298	-->chromosome segregation -->negative regulation of mitochondrial outer membrane permeabilization involved in apoptotic signaling pathway -->positive regulation of cell proliferation -->transmembrane transport	-->extracellular vesicular exosome -->integral component of membrane -->mitochondrial inner membrane -->mitochondrial nucleoid -->mitochondrion -->MMXD complex -->nucleus	-->poly(A) RNA binding -->transporter activity
40S ribosomal protein S24	sp	P62849	RS24	15423.2	CHAIN 1-133	-->erythrocyte homeostasis -->maturation of SSU-rRNA from tricistronic rRNA transcript (SSU-rRNA, 5.8S rRNA, LSU-rRNA) -->translation -->translational elongation	-->cytosolic small ribosomal subunit -->nucleolus -->small ribosomal subunit	-->nucleotide binding -->poly(A) RNA binding -->structural constituent of ribosome
Immunoglobulin kappa constant	sp	P01837	IGKC	11777.9	CHAIN 1-106	-->B cell differentiation -->B cell receptor signaling pathway -->complement activation, classical pathway -->defense response to bacterium -->innate immune response -->phagocytosis, engulfment -->phagocytosis, recognition -->positive regulation of B cell activation	-->blood microparticle -->external side of plasma membrane -->immunoglobulin complex, circulating -->plasma membrane	-->antigen binding -->immunoglobulin receptor binding
Actin, cytoplasmic 2	sp	P63260	ACTG	41792.8	CHAIN 1-375	-->retina homeostasis -->sarcomere organization	-->actin cytoskeleton -->blood microparticle -->costamere -->cytosol -->extracellular vesicular exosome -->filamentous actin -->myofibril -->nucleus	-->ATP binding -->structural constituent of cytoskeleton
Actin, cytoplasmic 1	sp	P60710	ACTB	41736.7	CHAIN 1-375	-->ATP-dependent chromatin remodeling -->axonogenesis -->retina homeostasis -->substantia nigra development	-->axon -->blood microparticle -->cortical cytoskeleton -->cytosol -->extracellular vesicular exosome -->MLL5-L complex -->NuA4 histone acetyltransferase complex -->nuclear chromatin -->postsynaptic density -->ribonucleoprotein complex	-->ATP binding -->RNA polymerase II core promoter proximal region sequence-specific DNA binding -->RNA polymerase II distal enhancer sequence-specific DNA binding
AP-3 complex subunit sigma-1	sp	Q9DCR2	AP3S1	21732.1	CHAIN 1-193	-->anterograde axonal transport -->anterograde synaptic vesicle transport -->intracellular protein transport -->vesicle-mediated transport	-->AP-3 adaptor complex -->axon cytoplasm -->cytoplasmic vesicle membrane -->intracellular membrane-bounded organelle -->membrane -->trans-Golgi network	-->protein transporter activity
Peptidyl-prolyl cis-trans isomerase A	sp	P17742	PPIA	17971.3	CHAIN 1-164	-->negative regulation of protein phosphatase type 2B activity -->protein folding -->protein peptidyl-prolyl isomerization -->regulation of viral genome replication	-->cytosol -->extracellular region -->nucleus	-->cyclosporin A binding -->peptidyl-prolyl cis-trans isomerase activity
Small nuclear ribonucleoprotein Sm D2	sp	P62317	SMD2	13526.9	CHAIN 1-118	-->spliceosomal snRNP assembly	-->cytosol -->methylosome -->pICln-Sm protein complex -->SMN-Sm protein complex -->spliceosomal complex -->U1 snRNP -->U4 snRNP	-
Protein S100-A11	sp	P50543	S10AB	11082.7	CHAIN 1-98	-->regulation of cell proliferation	-->cytoplasm -->extracellular space -->extracellular vesicular exosome -->nucleus -->ruffle	-->calcium ion binding
Ig kappa chain V-II region 2S1.3	sp	P01629	KV2A4	12220.8	CHAIN 1-112	-	-	-->antigen binding
Monofunctional C1-tetrahydrofolate synthase, mitochondrial	sp	Q3V3R1	C1TM	105729	CHAIN 1-977	-->10-formyltetrahydrofolate biosynthetic process -->folic acid-containing compound metabolic process -->formate metabolic process -->one-carbon metabolic process -->oxidation-reduction process -->tetrahydrofolate interconversion -->tetrahydrofolate metabolic process	-->membrane -->mitochondrion	-->ATP binding -->formate-tetrahydrofolate ligase activity -->protein homodimerization activity
60S acidic ribosomal protein P2	sp	P99027	RLA2	11650.9	CHAIN 1-115	-->translational elongation	-->cytosolic large ribosomal subunit -->extracellular vesicular exosome	-->structural constituent of ribosome
Transcriptional activator protein Pur-beta	sp	O35295	PURB	33901.4	CHAIN 1-324	-->apoptotic process -->cell differentiation -->cell proliferation -->DNA unwinding involved in DNA replication -->negative regulation of transcription, DNA-templated -->negative regulation of transcription from RNA polymerase II promoter	-->DNA replication factor A complex -->nucleoplasm -->nucleus	-->double-stranded DNA binding -->double-stranded telomeric DNA binding -->mRNA binding -->poly(A) RNA binding -->RNA binding -->RNA polymerase II regulatory region sequence-specific DNA binding -->RNA polymerase II transcription regulatory region sequence-specific DNA binding transcription factor activity involved in negative regulation of transcription -->sequence-specific DNA binding transcrip…
Endoplasmic reticulum chaperone BiP	sp	P20029	BIP	72422.1	CHAIN 1-655	-->activation of signaling protein activity involved in unfolded protein response -->cellular response to antibiotic -->cellular response to glucose starvation -->cellular response to interleukin-4 -->cerebellar Purkinje cell layer development -->cerebellum structural organization -->ER overload response -->maintenance of protein localization in endoplasmic reticulum -->negative regulation of apo…	-->cell surface -->COP9 signalosome -->endoplasmic reticulum -->endoplasmic reticulum chaperone complex -->endoplasmic reticulum-Golgi intermediate compartment -->endoplasmic reticulum lumen -->endoplasmic reticulum membrane -->extracellular region -->extracellular vesicular exosome -->integral component of endoplasmic reticulum membrane -->membrane -->midbody -->plasma membrane	-->ATP binding -->misfolded protein binding -->ribosome binding
Heat shock cognate 71 kDa protein	sp	P63017	HSP7C	70871.1	CHAIN 1-646	-->ATP catabolic process -->chaperone mediated protein folding requiring cofactor -->clathrin coat disassembly -->mRNA processing -->negative regulation of fibril organization -->negative regulation of transcription, DNA-templated -->protein folding -->protein refolding -->regulation of cell cycle -->response to stress -->RNA splicing -->transcription, DNA-templated	-->blood microparticle -->cytosol -->extracellular vesicular exosome -->intracellular -->nucleolus -->nucleus -->plasma membrane -->Prp19 complex -->ribonucleoprotein complex -->spliceosomal complex	-->ATPase activity, coupled -->ATP binding -->poly(A) RNA binding -->unfolded protein binding
Heat shock-related 70 kDa protein 2	sp	P17156	HSP72	69641.7	CHAIN 1-633	-->male meiosis -->male meiosis I -->negative regulation of inclusion body assembly -->positive regulation of cyclin-dependent protein serine/threonine kinase activity involved in G2/M transition of mitotic cell cycle -->positive regulation of protein phosphorylation -->protein refolding -->response to stress -->spermatid development -->synaptonemal complex disassembly	-->blood microparticle -->CatSper complex -->cell surface -->cytosol -->extracellular vesicular exosome -->male germ cell nucleus -->mitochondrion -->nucleoplasm -->synaptonemal complex	-->ATP binding -->glycolipid binding
Albumin	sp	P07724	ALBU	68692.5	CHAIN 1-608	-->cellular response to starvation -->hemolysis by symbiont of host erythrocytes -->maintenance of mitochondrion location -->negative regulation of apoptotic process -->positive regulation of circadian sleep/wake cycle, non-REM sleep -->response to mercury ion -->response to nutrient -->response to organic substance -->response to platinum ion -->retina homeostasis -->transport	-->basement membrane -->blood microparticle -->cytoplasm -->extracellular region -->extracellular space -->extracellular vesicular exosome -->nucleus -->protein complex	-->DNA binding -->drug binding -->fatty acid binding -->oxygen binding -->pyridoxal phosphate binding -->toxic substance binding -->zinc ion binding
Golgin subfamily A member 3	sp	P55937	GOGA3	167220	CHAIN 1-1487	-->cell differentiation -->multicellular organismal development -->spermatogenesis	-->cytosol -->endoplasmic reticulum-Golgi intermediate compartment -->extrinsic component of Golgi membrane -->Golgi apparatus -->Golgi cisterna membrane -->Golgi membrane -->Golgi transport complex -->membrane -->nucleolus -->nucleoplasm -->nucleus	-
Proteasome activator complex subunit 2	sp	P97372	PSME2	27057.3	CHAIN 1-239	-	-->proteasome activator complex	-
Triosephosphate isomerase	sp	P17751	TPIS	32191.8	CHAIN 1-299	-->gluconeogenesis -->glucose metabolic process -->glyceraldehyde-3-phosphate metabolic process -->glycolytic process -->multicellular organismal development -->pentose-phosphate shunt	-->extracellular space -->extracellular vesicular exosome -->nucleus	-->isomerase activity -->triose-phosphate isomerase activity
Alpha-centractin	sp	P61164	ACTZ	42613.7	CHAIN 1-376	-	-->centrosome -->cytoplasm -->dynactin complex -->extracellular exosome -->myelin sheath	-->ATP binding
Beta-centractin	sp	Q8R5C5	ACTY	42281.4	CHAIN 1-376	-	-->centrosome -->cytoplasm -->dynactin complex -->extracellular exosome -->membrane	-->ATP binding
Pyruvate dehydrogenase E1 component subunit beta, mitochondrial	sp	Q9D051	ODPB	38937.1	CHAIN 1-359	-->acetyl-CoA biosynthetic process from pyruvate -->glucose metabolic process -->tricarboxylic acid cycle	-->extracellular vesicular exosome -->mitochondrion -->nucleus -->pyruvate dehydrogenase complex	-->pyruvate dehydrogenase (acetyl-transferring) activity -->pyruvate dehydrogenase activity
Very-long-chain 3-oxoacyl-CoA reductase	sp	O70503	DHB12	34741.8	CHAIN 1-312	-->estrogen biosynthetic process -->extracellular matrix organization -->fatty acid biosynthetic process -->positive regulation of cell-substrate adhesion	-->endoplasmic reticulum -->extracellular matrix -->integral component of membrane	-->collagen binding -->estradiol 17-beta-dehydrogenase activity -->fibronectin binding -->heparin binding
Glycerol-3-phosphate dehydrogenase [NAD(+)], cytoplasmic	sp	P13707	GPDA	37572.7	CHAIN 1-349	-->cellular response to cAMP -->cellular response to tumor necrosis factor -->gluconeogenesis -->glycerol-3-phosphate catabolic process -->glycerol-3-phosphate metabolic process -->glycerolipid metabolic process -->glycerophosphate shuttle -->NADH oxidation -->positive regulation of glycolytic process	-->cytosol -->extracellular vesicular exosome -->glycerol-3-phosphate dehydrogenase complex -->mitochondrion	-->glycerol-3-phosphate dehydrogenase [NAD+] activity -->glycerol-3-phosphate dehydrogenase activity -->NAD binding
26S proteasome non-ATPase regulatory subunit 13	sp	Q9WVJ2	PSD13	42809.4	CHAIN 1-376	-->meiosis I -->proteasome assembly -->ubiquitin-dependent protein catabolic process	-->cytosol -->extracellular exosome -->membrane -->nucleus -->proteasome accessory complex -->proteasome complex -->proteasome regulatory particle -->proteasome regulatory particle, lid subcomplex	-->endopeptidase activity -->structural molecule activity
Plakophilin-1	sp	P97350	PKP1	80896.1	CHAIN 1-728	-->intermediate filament bundle assembly -->negative regulation of mRNA catabolic process -->single organismal cell-cell adhesion	-->desmosome -->extracellular exosome -->intracellular membrane-bounded organelle -->messenger ribonucleoprotein complex -->nucleoplasm -->nucleus -->plasma membrane	-->lamin binding
28S ribosomal protein S21, mitochondrial	sp	P58059	RT21	10561.3	CHAIN 1-87	-->mitochondrial translation	-->mitochondrial inner membrane -->mitochondrial small ribosomal subunit -->mitochondrion -->ribosomal subunit	-->poly(A) RNA binding -->structural constituent of ribosome
40S ribosomal protein S26	sp	P62855	RS26	13015.4	CHAIN 1-115	-->translation	-->ribosome	-->structural constituent of ribosome
40S ribosomal protein S3	sp	P62908	RS3	26674.3	CHAIN 1-243	-->cytoplasmic translation -->DNA repair -->negative regulation of DNA repair -->negative regulation of NF-kappaB transcription factor activity -->positive regulation of apoptotic signaling pathway -->positive regulation of DNA N-glycosylase activity -->positive regulation of NF-kappaB transcription factor activity -->regulation of apoptotic process	-->cytoplasm -->cytosolic small ribosomal subunit -->extracellular vesicular exosome -->NF-kappaB complex -->nucleus -->ribonucleoprotein complex -->ruffle membrane	-->damaged DNA binding -->DNA-(apurinic or apyrimidinic site) lyase activity -->mRNA binding -->structural constituent of ribosome
Unconventional myosin-XVIIIa	sp	Q9JMH9	MY18A	232755	CHAIN 1-2050	-->actomyosin structure organization -->asymmetric Golgi ribbon formation -->cell migration -->Golgi organization -->Golgi ribbon formation -->Golgi vesicle budding -->negative regulation of apoptotic process -->positive regulation of protein secretion	-->actomyosin -->brush border -->cytoskeleton -->endoplasmic reticulum-Golgi intermediate compartment -->Golgi membrane -->membrane -->myosin complex -->trans-Golgi network	-->actin filament binding -->ADP binding -->ATP binding -->poly(A) RNA binding
Proteasome subunit beta type-5	sp	O55234	PSB5	28532.4	CHAIN 1-264	-->proteasome-mediated ubiquitin-dependent protein catabolic process -->response to oxidative stress	-->cytosol -->extracellular vesicular exosome -->nucleus -->proteasome core complex	-->peptidase activity -->threonine-type endopeptidase activity
60S ribosomal protein L22-like 1	sp	Q9D7S7	RL22L	14467.4	CHAIN 1-122	-->translation	-->ribosome	-->structural constituent of ribosome
14-3-3 protein gamma	sp	P61982	1433G	28302.6	CHAIN 1-247	-->cellular response to insulin stimulus -->protein targeting -->regulation of neuron differentiation -->regulation of synaptic plasticity	-->cytoplasmic vesicle membrane -->cytosol -->extracellular vesicular exosome	-->actin binding -->insulin-like growth factor receptor binding -->poly(A) RNA binding -->protein domain specific binding -->protein kinase C binding
Ubiquitin-40S ribosomal protein S27a	sp	P62983	RS27A	17950.9	CHAIN 1-156	-->translation	-->cytosol -->cytosolic small ribosomal subunit -->extracellular vesicular exosome -->nucleoplasm	-->metal ion binding -->poly(A) RNA binding -->structural constituent of ribosome
Proteasome subunit alpha type-3	sp	O70435	PSA3	28405.2	CHAIN 1-255	-->antigen processing and presentation of exogenous peptide antigen via MHC class I, TAP-dependent -->regulation of endopeptidase activity -->ubiquitin-dependent protein catabolic process	-->cytosol -->extracellular exosome -->nucleus -->proteasome complex -->proteasome core complex -->proteasome core complex, alpha-subunit complex	-->threonine-type endopeptidase activity
Elongation factor 2	sp	P58252	EF2	95314	CHAIN 1-858	-->GTP catabolic process -->hematopoietic progenitor cell differentiation -->positive regulation of gene expression -->translational elongation	-->cytoplasm -->extracellular vesicular exosome -->nucleus -->polysome -->ribonucleoprotein complex	-->GTPase activity -->GTP binding -->poly(A) RNA binding -->translation activator activity -->translation elongation factor activity
Heterogeneous nuclear ribonucleoprotein A1	sp	P49312	ROA1	34196.2	CHAIN 1-320	-->alternative mRNA splicing, via spliceosome -->mRNA transport -->nuclear export -->nuclear import -->RNA splicing	-->cytoplasm -->nucleoplasm -->nucleus -->ribonucleoprotein complex -->spliceosomal complex	-->nucleotide binding -->RNA binding -->single-stranded DNA binding
Spectrin beta chain, non-erythrocytic 1	sp	Q62261	SPTB2	274223	CHAIN 1-2363	-->actin filament capping -->common-partner SMAD protein phosphorylation -->protein targeting to plasma membrane -->SMAD protein import into nucleus	-->axolemma -->cortical cytoskeleton -->cuticular plate -->M band -->membrane -->nucleus -->plasma membrane -->spectrin	-->phospholipid binding -->structural constituent of cytoskeleton
U2 small nuclear ribonucleoprotein A'	sp	P57784	RU2A	28357.5	CHAIN 1-255	-->mRNA splicing, via spliceosome	-->catalytic step 2 spliceosome -->nucleoplasm -->spliceosomal complex -->U2 snRNP	-->poly(A) RNA binding -->U2 snRNA binding
EH domain-containing protein 2	sp	Q8BH64	EHD2	61174.5	CHAIN 1-543	-->cortical actin cytoskeleton organization -->endocytic recycling -->endocytosis -->positive regulation of endocytic recycling -->positive regulation of myoblast fusion -->protein localization to plasma membrane	-->caveola -->extracellular vesicular exosome -->membrane -->perinuclear region of cytoplasm -->plasma membrane -->recycling endosome membrane	-->ATP binding -->calcium ion binding -->GTPase activity -->GTP binding -->protein domain specific binding
60S ribosomal protein L18	sp	P35980	RL18	21644.5	CHAIN 1-188	-->translation	-->cytosolic large ribosomal subunit -->nucleolus	-->structural constituent of ribosome
60S ribosomal protein L24	sp	Q8BP67	RL24	17779	CHAIN 1-157	-->exit from mitosis -->mitotic cell cycle checkpoint -->optic nerve development -->retina development in camera-type eye -->retinal ganglion cell axon guidance -->ribosomal large subunit assembly -->translation	-->cytosolic large ribosomal subunit -->extracellular vesicular exosome	-->poly(A) RNA binding -->structural constituent of ribosome
ATP synthase subunit gamma, mitochondrial	sp	Q91VR2	ATPG	32885.9	CHAIN 1-298	-->ATP synthesis coupled proton transport	-->extracellular vesicular exosome -->mitochondrial inner membrane -->mitochondrial proton-transporting ATP synthase complex -->mitochondrion -->proton-transporting ATP synthase complex, catalytic core F(1)	-->poly(A) RNA binding -->proton-transporting ATPase activity, rotational mechanism -->proton-transporting ATP synthase activity, rotational mechanism
39S ribosomal protein L49, mitochondrial	sp	Q9CQ40	RM49	19133	CHAIN 1-166	-->translation	-->mitochondrial large ribosomal subunit -->mitochondrial ribosome -->mitochondrion	-->structural constituent of ribosome
60S acidic ribosomal protein P0	sp	P14869	RLA0	34216.4	CHAIN 1-317	-->cellular response to interleukin-4 -->ribosome biogenesis -->translational elongation	-->cytoplasm -->nucleus -->ribonucleoprotein complex -->ribosome	-->structural constituent of ribosome
ADP-ribosylation factor 4	sp	P61750	ARF4	20396.6	CHAIN 1-180	-->activation of phospholipase D activity -->apical protein localization -->brain development -->cell migration -->dendritic spine development -->epidermal growth factor receptor signaling pathway -->establishment or maintenance of epithelial cell apical/basal polarity -->learning -->negative regulation of apoptotic process -->positive regulation of transcription from RNA polymerase II promoter -…	-->cytoplasm -->cytosol -->dendritic spine -->extracellular exosome -->Golgi apparatus -->membrane -->plasma membrane -->ruffle membrane	-->epidermal growth factor receptor binding -->GTP binding
ADP-ribosylation factor 5	sp	P84084	ARF5	20529.7	CHAIN 1-180	-->protein transport -->small GTPase mediated signal transduction -->vesicle-mediated transport	-->cytoplasm -->Golgi apparatus -->perinuclear region of cytoplasm -->plasma membrane	-->GTP binding
ADP-ribosylation factor 3	sp	P61205	ARF3	20600.8	CHAIN 1-181	-->protein transport -->small GTPase mediated signal transduction -->vesicle-mediated transport	-->extracellular vesicular exosome -->Golgi apparatus -->perinuclear region of cytoplasm	-->GTP binding
ADP-ribosylation factor 1	sp	P84078	ARF1	20696.8	CHAIN 1-181	-->cellular copper ion homeostasis -->dendritic spine organization -->long term synaptic depression -->protein transport -->regulation of Arp2/3 complex-mediated actin nucleation -->regulation of receptor internalization -->small GTPase mediated signal transduction -->vesicle-mediated transport	-->cell junction -->cytosol -->endomembrane system -->extracellular vesicular exosome -->Golgi apparatus -->neuron projection -->perinuclear region of cytoplasm -->postsynaptic density -->postsynaptic membrane -->sarcomere	-->GTP binding -->poly(A) RNA binding
Heterogeneous nuclear ribonucleoprotein A0	sp	Q9CX86	ROA0	30530.4	CHAIN 1-305	-->3'-UTR-mediated mRNA stabilization -->inflammatory response -->response to lipopolysaccharide	-->intracellular ribonucleoprotein complex -->nucleoplasm	-->AU-rich element binding -->nucleotide binding -->poly(A) RNA binding -->protein kinase binding
Nicotinamide phosphoribosyltransferase	sp	Q99KQ4	NAMPT	55446.9	CHAIN 1-491	-->circadian regulation of gene expression -->circadian rhythm -->female pregnancy -->NAD biosynthetic process -->positive regulation of nitric-oxide synthase biosynthetic process -->positive regulation of smooth muscle cell proliferation -->positive regulation of transcription from RNA polymerase II promoter -->response to organic cyclic compound	-->cell junction -->cytoplasm -->cytosol -->extracellular exosome -->extracellular space -->nucleoplasm	-->drug binding -->nicotinamide phosphoribosyltransferase activity -->nicotinate-nucleotide diphosphorylase (carboxylating) activity
Serine/arginine-rich splicing factor 5	sp	O35326	SRSF5	30891.4	CHAIN 1-269	-->cellular response to insulin stimulus -->liver regeneration -->mRNA processing -->regulation of cell cycle -->regulation of transcription, DNA-templated -->response to wounding -->RNA splicing -->transcription, DNA-templated	-->cytoplasm -->nuclear speck -->nucleolus	-->nucleotide binding -->poly(A) RNA binding -->RS domain binding
Prohibitin-2	sp	O35129	PHB2	33296.4	CHAIN 1-299	-->mammary gland alveolus development -->mammary gland branching involved in thelarche -->negative regulation of intracellular estrogen receptor signaling pathway -->negative regulation of mammary gland epithelial cell proliferation -->negative regulation of transcription, DNA-templated -->regulation of branching involved in mammary gland duct morphogenesis -->transcription, DNA-templated	-->extracellular vesicular exosome -->mitochondrial inner membrane -->mitochondrion -->nuclear matrix -->nucleus -->protein complex	-
40S ribosomal protein S14	sp	P62264	RS14	16272.7	CHAIN 1-151	-->erythrocyte differentiation -->maturation of SSU-rRNA -->negative regulation of transcription from RNA polymerase II promoter -->ribosomal small subunit assembly -->translation	-->cytosolic small ribosomal subunit -->extracellular vesicular exosome -->mitochondrion -->nucleolus	-->mRNA 5'-UTR binding -->RNA binding -->structural constituent of ribosome -->translation regulator activity
ATP synthase subunit alpha, mitochondrial	sp	Q03265	ATPA	59752.6	CHAIN 1-553	-->ATP hydrolysis coupled proton transport -->ATP synthesis coupled proton transport -->lipid metabolic process -->negative regulation of endothelial cell proliferation	-->COP9 signalosome -->extracellular vesicular exosome -->mitochondrial inner membrane -->mitochondrial proton-transporting ATP synthase complex -->mitochondrion -->plasma membrane -->proton-transporting ATP synthase complex, catalytic core F(1)	-->ATP binding -->poly(A) RNA binding -->proton-transporting ATPase activity, rotational mechanism -->proton-transporting ATP synthase activity, rotational mechanism
Rabankyrin-5	sp	Q810B6	ANFY1	128653	CHAIN 1-1169	-->endocytosis -->endosomal vesicle fusion -->endosome localization -->Golgi to lysosome transport -->positive regulation of pinocytosis -->retrograde transport, endosome to Golgi	-->cytoplasmic, membrane-bounded vesicle -->cytosol -->early endosome -->endosome membrane -->extracellular exosome -->lysosomal membrane -->macropinosome -->membrane -->retromer complex	-->metal ion binding -->phosphatidylinositol phosphate binding -->Rab GTPase binding
10 kDa heat shock protein, mitochondrial	sp	Q64433	CH10	10962.7	CHAIN 1-102	-->osteoblast differentiation -->protein folding	-->extracellular vesicular exosome -->membrane -->mitochondrial matrix -->mitochondrion	-->ATP binding -->chaperone binding -->poly(A) RNA binding
60S ribosomal protein L31	sp	P62900	RL31	14462.9	CHAIN 1-125	-->translation	-->cytosolic large ribosomal subunit -->extracellular vesicular exosome	-->poly(A) RNA binding -->structural constituent of ribosome
RNA-binding protein 10	sp	Q99KG3	RBM10	103494	CHAIN 1-930	-->3'-UTR-mediated mRNA stabilization -->negative regulation of cell proliferation -->negative regulation of mRNA splicing, via spliceosome -->negative regulation of transcription by RNA polymerase II -->positive regulation of smooth muscle cell apoptotic process -->regulation of alternative mRNA splicing, via spliceosome -->regulation of smooth muscle cell apoptotic process -->RNA splicing	-->Extracellular region or secreted Cytosol Plasma membrane Cytoskeleton Lysosome Endosome Peroxisome ER Golgi apparatus Nucleus Mitochondrion Manual annotation Automatic computational assertionGraphics by Christian Stolte; -->nuclear speck -->nucleus	-->identical protein binding -->metal ion binding -->miRNA binding -->protein complex binding
ADP/ATP translocase 1	sp	P48962	ADT1	32904.3	CHAIN 1-298	-->apoptotic mitochondrial changes -->negative regulation of necroptotic process -->transmembrane transport	-->integral component of membrane -->mitochondrial inner membrane -->mitochondrial outer membrane -->mitochondrion -->nucleus	-->transporter activity
Peroxiredoxin-5, mitochondrial	sp	P99029	PRDX5	21897.5	CHAIN 1-210	-->hydrogen peroxide catabolic process -->NADPH oxidation -->negative regulation of apoptotic process -->negative regulation of oxidoreductase activity -->negative regulation of transcription from RNA polymerase III promoter -->positive regulation of collagen biosynthetic process -->reactive nitrogen species metabolic process -->regulation of apoptosis involved in tissue homeostasis -->response t…	-->cytoplasm -->cytoplasmic vesicle -->cytosol -->extracellular space -->extracellular vesicular exosome -->mitochondrion -->nucleus -->perinuclear region of cytoplasm -->peroxisomal matrix	-->antioxidant activity -->cysteine-type endopeptidase inhibitor activity involved in apoptotic process -->peroxidase activity -->peroxynitrite reductase activity -->receptor binding -->RNA polymerase III regulatory region DNA binding
ATP synthase subunit delta, mitochondrial	sp	Q9D3D9	ATPD	17600	CHAIN 1-168	-->ATP synthesis coupled proton transport -->proton transport	-->mitochondrial envelope -->mitochondrial inner membrane -->mitochondrial proton-transporting ATP synthase complex -->mitochondrial proton-transporting ATP synthase complex, catalytic core F(1) -->mitochondrion -->proton-transporting ATP synthase complex	-->hydrogen ion transmembrane transporter activity -->proton-transporting ATPase activity, rotational mechanism -->proton-transporting ATP synthase activity, rotational mechanism
26S proteasome non-ATPase regulatory subunit 7	sp	P26516	PSMD7	36539.8	CHAIN 1-321	-	-->extracellular vesicular exosome -->membrane -->nucleoplasm -->nucleus -->proteasome complex -->proteasome regulatory particle	-->protein homodimerization activity
Glyceraldehyde-3-phosphate dehydrogenase	sp	P16858	G3P	35810	CHAIN 1-333	-->glucose metabolic process -->glycolytic process -->microtubule cytoskeleton organization -->negative regulation of translation -->neuron apoptotic process -->peptidyl-cysteine S-trans-nitrosylation -->protein stabilization	-->cytoplasm -->cytosol -->GAIT complex -->microtubule cytoskeleton -->nucleus	-->enzyme binding -->glyceraldehyde-3-phosphate dehydrogenase (NAD+) (phosphorylating) activity -->microtubule binding -->NAD binding -->NADP binding -->peptidyl-cysteine S-nitrosylase activity
Myosin-9	sp	Q8VDD5	MYH9	226372	CHAIN 1-1960	-->actin cytoskeleton reorganization -->actin filament-based movement -->actomyosin structure organization -->angiogenesis -->blood vessel endothelial cell migration -->cell adhesion -->cell morphogenesis involved in differentiation -->cellular component movement -->cytokinesis -->establishment of meiotic spindle localization -->establishment of T cell polarity -->in utero embryonic development -…	-->actin cytoskeleton -->actomyosin contractile ring -->cell-cell adherens junction -->cell cortex -->cell leading edge -->cleavage furrow -->COP9 signalosome -->cortical cytoskeleton -->cytoplasm -->cytosol -->extracellular vesicular exosome -->integrin complex -->myosin complex -->myosin II complex -->myosin II filament	-->actin-dependent ATPase activity -->actin filament binding -->ADP binding -->ATPase activity -->ATP binding -->microfilament motor activity -->poly(A) RNA binding -->protein anchor -->protein homodimerization activity
Proteasome subunit alpha type-4	sp	Q9R1P0	PSA4	29470.8	CHAIN 1-261	-->ubiquitin-dependent protein catabolic process	-->cytoplasmic mRNA processing body -->cytosol -->extracellular vesicular exosome -->nucleus -->proteasome core complex -->proteasome core complex, alpha-subunit complex	-->threonine-type endopeptidase activity
Ig heavy chain V region 3	sp	P01749	HVM05			-	-	-
Junction plakoglobin	sp	Q02257	PLAK	81800.8	CHAIN 1-745	-->adherens junction assembly -->bundle of His cell-Purkinje myocyte adhesion involved in cell communication -->cell adhesion -->cell migration -->cellular response to indole-3-methanol -->desmosome assembly -->detection of mechanical stimulus -->establishment of protein localization to plasma membrane -->positive regulation of protein import into nucleus -->positive regulation of sequence-specif…	-->actin cytoskeleton -->apicolateral plasma membrane -->catenin complex -->cell-cell adherens junction -->cell-cell junction -->cytoplasm -->cytoplasmic side of plasma membrane -->cytosol -->desmosome -->extracellular exosome -->fascia adherens -->focal adhesion -->gamma-catenin-TCF7L2 complex -->intercalated disc -->intermediate filament	-->alpha-catenin binding -->cadherin binding -->cell adhesion molecule binding -->protein phosphatase binding -->signal transducer activity -->structural molecule activity -->transcription coactivator activity
14-3-3 protein zeta/delta	sp	P63101	1433Z	27771.1	CHAIN 1-245	-->histamine secretion by mast cell -->protein targeting -->protein targeting to mitochondrion -->regulation of cell death -->response to drug	-->blood microparticle -->cell leading edge -->cytoplasmic vesicle membrane -->cytosol -->extracellular vesicular exosome -->mast cell granule -->mitochondrion -->nucleus -->perinuclear region of cytoplasm -->postsynaptic density -->protein complex	-->poly(A) RNA binding -->protein domain specific binding
Methylosome protein 50	sp	Q99J09	MEP50	36942.6	CHAIN 1-342	-->negative regulation of cell proliferation -->negative regulation of epithelial cell proliferation involved in prostate gland development -->positive regulation of cell proliferation -->regulation of transcription from RNA polymerase II promoter -->secretory columnal luminar epithelial cell differentiation involved in prostate glandular acinus development	-->cytoplasm -->cytosol -->Golgi apparatus -->methylosome -->nucleoplasm -->nucleus	-->ligand-dependent nuclear receptor transcription coactivator activity -->methyl-CpG binding
60S ribosomal protein L23a	sp	P62751	RL23A	17695.1	CHAIN 1-156	-->translation	-->nucleus -->ribosome	-->nucleotide binding -->rRNA binding -->structural constituent of ribosome
Tubulin beta-5 chain	sp	P99024	TBB5	49670.8	CHAIN 1-444	-->microtubule-based process -->protein folding -->protein polymerization -->spindle assembly	-->cell body -->cytosol -->extracellular vesicular exosome -->microtubule -->nuclear envelope lumen -->nucleus -->tubulin complex	-->GTPase activity -->GTP binding -->structural constituent of cytoskeleton
Metaxin-2	sp	O88441	MTX2	29758.1	CHAIN 1-263	-->protein transport	-->mitochondrial outer membrane -->mitochondrion	-
Malate dehydrogenase, mitochondrial	sp	P08249	MDHM	35611.4	CHAIN 1-338	-->cellular carbohydrate metabolic process -->internal protein amino acid acetylation -->malate metabolic process -->NADH metabolic process -->oxaloacetate metabolic process -->tricarboxylic acid cycle	-->extracellular vesicular exosome -->mitochondrial inner membrane -->mitochondrial matrix -->mitochondrion -->nucleus -->plasma membrane	-->L-malate dehydrogenase activity -->malate dehydrogenase (NADP+) activity -->malate dehydrogenase activity -->poly(A) RNA binding
Poly(U)-binding-splicing factor PUF60	sp	Q3UEB3	PUF60	60248.9	CHAIN 1-564	-->apoptotic process -->mRNA processing -->regulation of transcription, DNA-templated -->RNA splicing -->transcription, DNA-templated	-->cell junction -->cyclin-dependent protein kinase activating kinase holoenzyme complex -->intracellular ribonucleoprotein complex -->nucleoplasm	-->DNA binding -->identical protein binding -->nucleotide binding -->poly(A) RNA binding
Serine/arginine-rich splicing factor 2	sp	Q62093	SRSF2	25476.3	CHAIN 1-221	-->mRNA processing -->regulation of alternative mRNA splicing, via spliceosome -->RNA splicing	-->cytoplasm -->extracellular vesicular exosome -->nuclear speck -->nucleoplasm -->nucleus -->spliceosomal complex	-->nucleotide binding -->poly(A) RNA binding -->pre-mRNA binding
HIV Tat-specific factor 1 homolog	sp	Q8BGC0	HTSF1	86239.9	CHAIN 1-757	-->mRNA splicing, via spliceosome -->regulation of transcription, DNA-templated -->transcription, DNA-templated	-->nucleoplasm -->U2 snRNP -->U2-type spliceosomal complex	-->nucleotide binding -->poly(A) RNA binding -->RNA binding
Collagen alpha-1(XI) chain	sp	Q61245	COBA1	181031	CHAIN 1-1804	-->cartilage condensation -->cartilage development -->chondrocyte development -->collagen fibril organization -->detection of mechanical stimulus involved in sensory perception of sound -->embryonic skeletal system morphogenesis -->endodermal cell differentiation -->heart morphogenesis -->inner ear morphogenesis -->ossification -->proteoglycan metabolic process -->sensory perception of sound -->s…	-->Extracellular region or secreted Cytosol Plasma membrane Cytoskeleton Lysosome Endosome Peroxisome ER Golgi apparatus Nucleus Mitochondrion Manual annotation Automatic computational assertionGraphics by Christian Stolte; -->collagen type XI trimer -->extracellular space -->proteinaceous extracellular matrix -->collagen trimer	-->extracellular matrix structural constituent -->metal ion binding
60S ribosomal protein L7	sp	P14148	RL7	31419.6	CHAIN 1-270	-->ribosomal large subunit biogenesis -->rRNA processing -->translation	-->cytosolic large ribosomal subunit -->extracellular vesicular exosome -->nucleus -->ribonucleoprotein complex	-->DNA binding -->mRNA binding -->protein homodimerization activity -->structural constituent of ribosome
Unconventional myosin-Ic	sp	Q9WTI7	MYO1C	121944	CHAIN 1-1063	-->membrane organization -->mRNA transport -->positive regulation of cell migration -->positive regulation of cell migration by vascular endothelial growth factor signaling pathway -->positive regulation of protein targeting to membrane -->positive regulation of vascular endothelial growth factor signaling pathway -->protein targeting -->protein targeting to membrane -->regulation of bicellular t…	-->basal plasma membrane -->brush border -->cytoplasm -->cytoplasmic, membrane-bounded vesicle -->cytosol -->extracellular exosome -->filamentous actin -->lateral plasma membrane -->membrane -->membrane raft -->microvillus -->myosin I complex -->nuclear pore -->nucleolus -->nucleoplasm	-->actin binding -->actin-dependent ATPase activity -->ATP binding -->calmodulin binding -->microfilament motor activity -->phospholipid binding -->protein C-terminus binding -->Ral GTPase binding -->receptor binding
Splicing factor 3B subunit 3	sp	Q921M3	SF3B3	135550	CHAIN 1-1217	-->mRNA splicing, via spliceosome -->negative regulation of protein catabolic process	-->catalytic step 2 spliceosome -->nucleus -->U12-type spliceosomal complex	-->RNA binding
Actin, alpha skeletal muscle	sp	P68134	ACTS	42051	CHAIN 1-377	-->cell growth -->response to extracellular stimulus -->response to lithium ion -->response to mechanical stimulus -->response to steroid hormone -->skeletal muscle fiber adaptation -->skeletal muscle fiber development -->skeletal muscle thin filament assembly	-->actin filament -->blood microparticle -->extracellular vesicular exosome -->protein complex -->stress fiber -->striated muscle thin filament	-->ATP binding
Actin, alpha cardiac muscle 1	sp	P68033	ACTC	42019	CHAIN 1-377	-->actin-mediated cell contraction -->actin-myosin filament sliding -->actomyosin structure organization -->cardiac muscle contraction -->cardiac muscle tissue morphogenesis -->cardiac myofibril assembly -->negative regulation of apoptotic process -->response to drug -->response to ethanol -->skeletal muscle thin filament assembly	-->actomyosin, actin portion -->blood microparticle -->extracellular vesicular exosome -->I band	-->ATPase activity -->ATP binding
Beta-actin-like protein 2	sp	Q8BFZ3	ACTBL	42004.2	CHAIN 1-376	-	-->cytoplasm -->cytoskeleton -->extracellular space -->extracellular vesicular exosome	-->ATP binding
Ras-related protein Rab-1B	sp	Q9D1G1	RAB1B	22187.2	CHAIN 1-201	-->autophagy -->ER to Golgi vesicle-mediated transport -->intracellular protein transport -->positive regulation of glycoprotein metabolic process -->Rab protein signal transduction -->regulation of autophagic vacuole assembly -->virion assembly	-->endoplasmic reticulum-Golgi intermediate compartment -->endoplasmic reticulum membrane -->extracellular vesicular exosome -->Golgi apparatus -->Golgi membrane -->mitochondrion -->pre-autophagosomal structure membrane	-->GTPase activity -->GTP binding
Heterogeneous nuclear ribonucleoprotein A3	sp	Q8BG05	ROA3	39652	CHAIN 1-379	-->mRNA processing -->RNA splicing	-->spliceosomal complex	-->nucleotide binding -->RNA binding
Vimentin	sp	P20152	VIME	53687.7	CHAIN 1-466	-->astrocyte development -->Bergmann glial cell differentiation -->intermediate filament-based process -->intermediate filament organization -->lens fiber cell development -->negative regulation of neuron projection development -->positive regulation of gene expression -->SMAD protein signal transduction	-->cell leading edge -->cell projection -->cytoplasm -->cytoskeleton -->cytosol -->extracellular vesicular exosome -->intermediate filament -->neuron projection -->peroxisome -->plasma membrane -->type III intermediate filament	-->double-stranded RNA binding -->structural constituent of cytoskeleton -->structural constituent of eye lens -->structural molecule activity
Collagen alpha-1(V) chain	sp	O88207	CO5A1	183677	CHAIN 1-1838	-->blood vessel development -->cell adhesion -->cell migration -->collagen biosynthetic process -->collagen fibril organization -->extracellular fibril organization -->eye morphogenesis -->heart morphogenesis -->integrin biosynthetic process -->negative regulation of endodermal cell differentiation -->regulation of cellular component organization -->skin development -->tendon development -->wound…	-->basement membrane -->collagen trimer -->collagen type V trimer -->extracellular exosome -->extracellular matrix -->proteinaceous extracellular matrix	-->extracellular matrix structural constituent -->heparin binding -->platelet-derived growth factor binding -->proteoglycan binding
Protein SEC13 homolog	sp	Q9D1M0	SEC13	35565.6	CHAIN 1-322	-->ER to Golgi vesicle-mediated transport -->mRNA transport -->positive regulation of TOR signaling -->protein transport	-->endoplasmic reticulum -->endoplasmic reticulum membrane -->ER to Golgi transport vesicle membrane -->extracellular exosome -->GATOR2 complex -->intracellular membrane-bounded organelle -->kinetochore -->nuclear envelope -->nuclear pore outer ring -->nucleoplasm	-
40S ribosomal protein S2	sp	P25444	RS2	31231.3	CHAIN 1-293	-->formation of translation preinitiation complex -->ribosomal small subunit assembly	-->cytosolic small ribosomal subunit	-->RNA binding -->structural constituent of ribosome
Methylcrotonoyl-CoA carboxylase beta chain, mitochondrial	sp	Q3ULD5	MCCB	61379.1	CHAIN 1-563	-->coenzyme A metabolic process -->leucine catabolic process	-->mitochondrial matrix -->mitochondrion	-->ATP binding -->methylcrotonoyl-CoA carboxylase activity
Gelsolin	sp	P13020	GELS	85941.6	CHAIN 1-780	-->actin filament capping -->actin filament polymerization -->actin filament severing -->aging -->apoptotic process -->cellular response to cadmium ion -->cilium morphogenesis -->oligodendrocyte development -->phosphatidylinositol-mediated signaling -->regulation of cell adhesion -->response to ethanol -->response to folic acid -->tissue regeneration -->vesicle-mediated transport	-->actin cytoskeleton -->blood microparticle -->cytosol -->extracellular region -->extracellular vesicular exosome -->lamellipodium -->perinuclear region of cytoplasm -->protein complex -->ruffle	-->metal ion binding
Proteasome activator complex subunit 1	sp	P97371	PSME1	28672.9	CHAIN 1-249	-->antigen processing and presentation of exogenous antigen -->positive regulation of endopeptidase activity	-->extracellular vesicular exosome -->proteasome activator complex	-->endopeptidase activator activity
Heterogeneous nuclear ribonucleoprotein A/B	sp	Q99020	ROAA	30831.3	CHAIN 1-285	-->epithelial to mesenchymal transition -->negative regulation of transcription from RNA polymerase II promoter -->positive regulation of transcription, DNA-templated -->transcription, DNA-templated	-->cytoplasm -->nucleus -->ribonucleoprotein complex	-->DNA binding -->nucleotide binding -->RNA binding
Heat shock protein HSP 90-beta	sp	P11499	HS90B	83281.2	CHAIN 1-724	-->cellular response to interleukin-4 -->cellular response to organic cyclic compound -->negative regulation of neuron apoptotic process -->negative regulation of proteasomal ubiquitin-dependent protein catabolic process -->placenta development -->positive regulation of cell size -->positive regulation of nitric oxide biosynthetic process -->positive regulation of protein binding -->positive regu…	-->apical plasma membrane -->basolateral plasma membrane -->brush border membrane -->cell surface -->COP9 signalosome -->cytoplasm -->cytosol -->extracellular vesicular exosome -->inclusion body -->intracellular -->mitochondrion	-->ATP binding -->CTP binding -->dATP binding -->double-stranded RNA binding -->GTP binding -->nitric-oxide synthase regulator activity -->poly(A) RNA binding -->TPR domain binding -->UTP binding
Heat shock protein HSP 90-alpha	sp	P07901	HS90A	84787.9	CHAIN 1-733	-->cardiac muscle cell apoptotic process -->chaperone-mediated protein complex assembly -->neuron migration -->nitric oxide biosynthetic process -->positive regulation of cardiac muscle contraction -->positive regulation of cell size -->positive regulation of cytotoxic T cell differentiation -->positive regulation of lamellipodium assembly -->positive regulation of nitric oxide biosynthetic proce…	-->apical plasma membrane -->basolateral plasma membrane -->brush border membrane -->cell surface -->cytoplasm -->cytosol -->extracellular matrix -->extracellular vesicular exosome -->intracellular -->mitochondrion -->neuronal cell body -->neuron projection -->nucleus -->perinuclear region of cytoplasm -->protein complex	-->ATPase activity -->ATP binding -->CTP binding -->dATP binding -->GTP binding -->mRNA binding -->nitric-oxide synthase regulator activity -->protein homodimerization activity -->TPR domain binding -->unfolded protein binding -->UTP binding
Heat shock protein 75 kDa, mitochondrial	sp	Q9CQN1	TRAP1	80209	CHAIN 1-706	-->negative regulation of cellular respiration -->negative regulation of oxidative stress-induced intrinsic apoptotic signaling pathway -->protein folding -->response to stress	-->extracellular vesicular exosome -->mitochondrial inner membrane -->mitochondrial intermembrane space -->mitochondrial matrix -->mitochondrion -->nucleus	-->ATP binding -->poly(A) RNA binding -->protein kinase binding
Putative oxidoreductase GLYR1	sp	Q922P9	GLYR1	59715.5	CHAIN 1-546	-	-->Extracellular region or secreted Cytosol Plasma membrane Cytoskeleton Lysosome Endosome Peroxisome ER Golgi apparatus Nucleus Mitochondrion Manual annotation Automatic computational assertionGraphics by Christian Stolte; -->cytosol -->Golgi apparatus -->nuclear speck -->nucleoplasm -->nucleosome	-->DNA binding -->histone binding -->methylated histone binding -->NAD binding -->phosphogluconate dehydrogenase (decarboxylating) activity
Trimethyllysine dioxygenase, mitochondrial	sp	Q91ZE0	TMLH	49609.7	CHAIN 1-421	-->carnitine biosynthetic process -->negative regulation of oxidoreductase activity	-->Extracellular region or secreted Cytosol Plasma membrane Cytoskeleton Lysosome Endosome Peroxisome ER Golgi apparatus Nucleus Mitochondrion Manual annotation Automatic computational assertionGraphics by Christian Stolte; -->mitochondrial matrix -->mitochondrion	-->iron ion binding -->oxidoreductase activity, acting on single donors with incorporation of molecular oxygen, incorporation of two atoms of oxygen -->trimethyllysine dioxygenase activity
Coronin-1C	sp	Q9WUM4	COR1C	53120.9	CHAIN 1-474	-->actin cortical patch assembly -->actin cytoskeleton organization -->activation of GTPase activity -->establishment of protein localization -->negative regulation of epithelial cell migration -->negative regulation of focal adhesion assembly -->negative regulation of protein kinase activity by regulation of protein phosphorylation -->negative regulation of protein phosphorylation -->negative re…	-->actin cytoskeleton -->cytoplasm -->cytoskeleton -->flotillin complex -->focal adhesion -->lamellipodium -->lateral plasma membrane -->vesicle	-->actin filament binding -->Rac GTPase binding
Perilipin-1	sp	Q8CGN5	PLIN1	55595.9	CHAIN 1-517	-->lipid catabolic process	-->Extracellular region or secreted Cytosol Plasma membrane Cytoskeleton Lysosome Endosome Peroxisome ER Golgi apparatus Nucleus Mitochondrion Manual annotation Automatic computational assertionGraphics by Christian Stolte; -->cytosol -->endoplasmic reticulum -->lipid droplet	-
26S proteasome regulatory subunit 10B	sp	P62334	PRS10	44173	CHAIN 1-389	-->positive regulation of inclusion body assembly -->protein catabolic process	-->cytosolic proteasome complex -->extracellular exosome -->inclusion body -->membrane -->nucleus -->proteasome accessory complex -->proteasome complex	-->ATP binding -->hydrolase activity
Tropomodulin-3	sp	Q9JHJ0	TMOD3	39502.7	CHAIN 1-352	-->actin cytoskeleton organization -->actin filament organization -->erythrocyte development -->muscle contraction -->myofibril assembly -->negative regulation of cellular component movement -->pointed-end actin filament capping -->positive regulation of mitotic cell cycle phase transition	-->filamentous actin -->lamellipodium -->ruffle -->striated muscle thin filament	-->microtubule minus-end binding -->tropomyosin binding
Insulin-like growth factor 2 mRNA-binding protein 3	sp	Q9CPN8	IF2B3	63574.8	CHAIN 1-579	-->mRNA transport -->regulation of translation	-->cytoplasm -->nucleus	-->mRNA 3'-UTR binding -->mRNA 5'-UTR binding -->nucleotide binding -->poly(A) RNA binding
Translation initiation factor eIF-2B subunit beta	sp	Q99LD9	EI2BB	38897.5	CHAIN 1-351	-->central nervous system development -->myelination -->oligodendrocyte development -->ovarian follicle development -->T cell receptor signaling pathway -->translational initiation	-->cytoplasm -->eukaryotic translation initiation factor 2B complex	-->ATP binding -->GTP binding -->guanyl-nucleotide exchange factor activity -->translation initiation factor activity
Thioredoxin	sp	P10639	THIO	11675.4	CHAIN 1-105	-->cell redox homeostasis -->cellular response to oxidative stress -->glycerol ether metabolic process -->negative regulation of hydrogen peroxide-induced cell death -->negative regulation of protein export from nucleus -->negative regulation of transcription from RNA polymerase II promoter -->oxidation-reduction process -->positive regulation of DNA binding -->positive regulation of peptidyl-ser…	-->cytoplasm -->cytosol -->extracellular exosome -->mitochondrion -->nucleus	-->oxidoreductase activity, acting on a sulfur group of donors, disulfide as acceptor -->peptide disulfide oxidoreductase activity -->poly(A) RNA binding -->protein disulfide oxidoreductase activity
26S proteasome regulatory subunit 8	sp	P62196	PRS8	45626	CHAIN 1-406	-->ER-associated ubiquitin-dependent protein catabolic process -->negative regulation of transcription, DNA-templated -->positive regulation of inclusion body assembly -->positive regulation of proteasomal protein catabolic process -->positive regulation of RNA polymerase II transcriptional preinitiation complex assembly -->proteasome-mediated ubiquitin-dependent protein catabolic process	-->blood microparticle -->cytoplasm -->cytoplasmic vesicle -->cytosolic proteasome complex -->extracellular exosome -->holo TFIIH complex -->inclusion body -->membrane -->nuclear proteasome complex -->nucleus -->proteasome accessory complex -->proteasome complex -->proteasome regulatory particle -->proteasome regulatory particle, base subcomplex	-->ATP binding -->proteasome-activating ATPase activity -->receptor binding -->TBP-class protein binding -->thyrotropin-releasing hormone receptor binding -->transcription factor binding
Pyruvate carboxylase, mitochondrial	sp	Q05920	PYC	129685	CHAIN 1-1178	-->gluconeogenesis -->lipid metabolic process	-->mitochondrial inner membrane -->mitochondrion	-->ATP binding -->biotin carboxylase activity -->DNA binding -->metal ion binding -->pyruvate carboxylase activity
60S ribosomal protein L8	sp	P62918	RL8	28024.7	CHAIN 1-257	-->translation	-->cytoplasm -->cytosolic large ribosomal subunit -->focal adhesion -->membrane -->nucleolus	-->poly(A) RNA binding -->rRNA binding -->structural constituent of ribosome
Eukaryotic translation initiation factor 2-alpha kinase 3	sp	Q9Z2B5	E2AK3	124682	CHAIN 1-1114	-->activation of cysteine-type endopeptidase activity involved in apoptotic process -->angiogenesis -->bone mineralization -->calcium-mediated signaling -->cellular response to amino acid starvation -->cellular response to cold -->cellular response to glucose starvation -->chondrocyte development -->eiF2alpha phosphorylation in response to endoplasmic reticulum stress -->endocrine pancreas develo…	-->cytoplasm -->endoplasmic reticulum -->endoplasmic reticulum membrane -->integral component of membrane -->membrane	-->ATP binding -->enzyme binding -->eukaryotic initiation factor eIF2 binding -->eukaryotic translation initiation factor 2alpha kinase activity -->identical protein binding -->protein kinase activity -->protein phosphatase binding -->protein serine/threonine kinase activity
Eukaryotic translation initiation factor 2 subunit 1	sp	Q6ZWX6	IF2A	36108.2	CHAIN 1-315	-->protein autophosphorylation -->regulation of translational initiation in response to stress -->translation	-->cytoplasm -->cytoplasmic stress granule -->eukaryotic 48S preinitiation complex -->eukaryotic translation initiation factor 2B complex -->eukaryotic translation initiation factor 2 complex -->extracellular vesicular exosome -->membrane -->multi-eIF complex -->nucleus -->ribosome	-->poly(A) RNA binding -->ribosome binding -->translation initiation factor activity
NADH dehydrogenase [ubiquinone] 1 alpha subcomplex subunit 9, mitochondrial	sp	Q9DC69	NDUA9	42525.2	CHAIN 1-377	-->oxidation-reduction process	-->mitochondrial inner membrane -->mitochondrial respiratory chain complex I -->mitochondrion	-->protein complex binding
Putative ATP-dependent RNA helicase DHX57	sp	Q6P5D3	DHX57	155762	CHAIN 1-1388	-->RNA processing	-->Extracellular region or secreted Cytosol Plasma membrane Cytoskeleton Lysosome Endosome Peroxisome ER Golgi apparatus Nucleus Mitochondrion Manual annotation Automatic computational assertionGraphics by Christian Stolte; -->mitochondrion	-->ATP binding -->ATP-dependent RNA helicase activity -->metal ion binding -->RNA binding
Succinyl-CoA:3-ketoacid coenzyme A transferase 1, mitochondrial	sp	Q9D0K2	SCOT1	55988.6	CHAIN 1-520	-->adipose tissue development -->brain development -->cellular ketone body metabolic process -->cellular response to acid chemical -->cellular response to glucose stimulus -->heart development -->ketone body catabolic process -->ketone catabolic process -->positive regulation of insulin secretion -->response to activity -->response to drug -->response to ethanol -->response to hormone -->response…	-->mitochondrion	-->3-oxoacid CoA-transferase activity
Major vault protein	sp	Q9EQK5	MVP	95924.3	CHAIN 1-861	-->cell proliferation -->ERBB signaling pathway -->negative regulation of protein autophosphorylation -->negative regulation of protein tyrosine kinase activity -->negative regulation of signaling -->protein activation cascade	-->cytoplasm -->cytoskeleton -->extracellular vesicular exosome -->membrane -->nucleus -->perinuclear region of cytoplasm -->ribonucleoprotein complex	-->protein kinase binding -->protein phosphatase binding
Serine/arginine-rich splicing factor 10	sp	Q9R0U0	SRS10	31300.5	CHAIN 1-262	-->cytosolic transport -->mRNA export from nucleus -->mRNA splice site selection -->mRNA splicing, via spliceosome -->negative regulation of mRNA splicing, via spliceosome -->regulation of mRNA splicing, via spliceosome -->regulation of transcription, DNA-templated -->RNA splicing, via transesterification reactions	-->Extracellular region or secreted Cytosol Plasma membrane Cytoskeleton Lysosome Endosome Peroxisome ER Golgi apparatus Nucleus Mitochondrion Manual annotation Automatic computational assertionGraphics by Christian Stolte; -->cytosol -->nuclear speck -->nucleoplasm	-->RNA binding -->unfolded protein binding
Proteasome subunit alpha type-6	sp	Q9QUM9	PSA6	27372.4	CHAIN 1-246	-->positive regulation of NF-kappaB transcription factor activity -->proteolysis involved in cellular protein catabolic process -->skeletal muscle tissue development -->ubiquitin-dependent protein catabolic process	-->cytoplasm -->cytoplasmic mRNA processing body -->cytosol -->extracellular vesicular exosome -->myofibril -->nuclear matrix -->polysome -->proteasome core complex -->proteasome core complex, alpha-subunit complex -->sarcomere	-->RNA binding -->threonine-type endopeptidase activity
Eukaryotic translation initiation factor 3 subunit L	sp	Q8QZY1	EIF3L	66612.9	CHAIN 1-564	-->formation of translation preinitiation complex -->regulation of translational initiation -->translational initiation	-->eukaryotic 43S preinitiation complex -->eukaryotic 48S preinitiation complex -->eukaryotic translation initiation factor 3 complex -->fibrillar center -->membrane -->nucleolus -->nucleoplasm	-->poly(A) RNA binding -->translation initiation factor activity
40S ribosomal protein S16	sp	P14131	RS16	16445.3	CHAIN 1-146	-->ribosomal small subunit biogenesis -->rRNA processing -->translation	-->cytosolic small ribosomal subunit -->extracellular vesicular exosome -->small ribosomal subunit	-->poly(A) RNA binding -->structural constituent of ribosome
60S ribosomal protein L7a	sp	P12970	RL7A	29976.6	CHAIN 1-266	-->ribosome biogenesis	-->membrane -->polysomal ribosome	-
39S ribosomal protein L51, mitochondrial	sp	Q9CPY1	RM51	15102.7	CHAIN 1-128	-->mitochondrial translation -->translation	-->Extracellular region or secreted Cytosol Plasma membrane Cytoskeleton Lysosome Endosome Peroxisome ER Golgi apparatus Nucleus Mitochondrion Manual annotation Automatic computational assertionGraphics by Christian Stolte; -->mitochondrial large ribosomal subunit -->mitochondrial ribosome -->mitochondrion	-->structural constituent of ribosome
Elongation factor 1-beta	sp	O70251	EF1B	24693.7	CHAIN 1-225	-	-->cytoplasm -->eukaryotic translation elongation factor 1 complex	-->translation elongation factor activity
Histone H4	sp	P62806	H4	11367.3	CHAIN 1-103	-->DNA replication-dependent nucleosome assembly -->DNA replication-independent nucleosome assembly -->negative regulation of megakaryocyte differentiation -->nucleosome assembly	-->extracellular vesicular exosome -->nuclear chromosome -->nucleoplasm -->nucleosome	-->DNA binding -->poly(A) RNA binding
26S proteasome non-ATPase regulatory subunit 11	sp	Q8BG32	PSD11	47436.8	CHAIN 1-422	-->proteasome assembly -->stem cell differentiation -->ubiquitin-dependent protein catabolic process	-->extracellular exosome -->membrane -->nucleus -->proteasome accessory complex -->proteasome complex -->proteasome regulatory particle	-
ATP synthase subunit beta, mitochondrial	sp	P56480	ATPB	56300.5	CHAIN 1-529	-->angiogenesis -->ATP hydrolysis coupled proton transport -->ATP synthesis coupled proton transport -->lipid metabolic process -->negative regulation of cell adhesion involved in substrate-bound cell migration -->osteoblast differentiation -->regulation of intracellular pH	-->cell surface -->extracellular vesicular exosome -->mitochondrial inner membrane -->mitochondrial nucleoid -->mitochondrial proton-transporting ATP synthase complex -->mitochondrion -->nucleus -->plasma membrane -->proton-transporting ATP synthase complex, catalytic core F(1)	-->ATP binding -->proton-transporting ATPase activity, rotational mechanism -->proton-transporting ATP synthase activity, rotational mechanism
Fatty acid-binding protein, adipocyte	sp	P04117	FABP4	14649.9	CHAIN 1-132	-->brown fat cell differentiation -->cellular response to lithium ion -->cholesterol homeostasis -->cytokine production -->negative regulation of protein kinase activity -->negative regulation of transcription, DNA-templated -->positive regulation of inflammatory response -->white fat cell differentiation	-->cytoplasm -->nucleoplasm	-->lipid binding -->transporter activity
Nascent polypeptide-associated complex subunit alpha, muscle-specific form	sp	P70670	NACAM	220499	CHAIN 1-2187	-->myoblast migration -->regulation of transcription, DNA-templated -->transcription, DNA-templated -->transport	-->cytoplasm -->nucleus	-->DNA binding -->TBP-class protein binding -->transcription coactivator activity
Serine/threonine-protein phosphatase PP1-alpha catalytic subunit	sp	P62137	PP1A	37540.1	CHAIN 1-330	-->branching morphogenesis of an epithelial tube -->cell division -->cellular process -->circadian regulation of gene expression -->dephosphorylation -->entrainment of circadian clock by photoperiod -->female meiotic division -->glycogen metabolic process -->lung development -->positive regulation of extrinsic apoptotic signaling pathway in absence of ligand -->protein dephosphorylation -->regula…	-->cytoplasm -->dendritic spine -->extracellular exosome -->glycogen granule -->MLL5-L complex -->nucleolus -->nucleoplasm -->nucleus -->perikaryon -->plasma membrane -->protein phosphatase type 1 complex -->PTW/PP1 phosphatase complex	-->metal ion binding -->phosphatase activity -->phosphoprotein phosphatase activity -->protein serine/threonine phosphatase activity -->ribonucleoprotein complex binding
Serine/threonine-protein phosphatase PP1-beta catalytic subunit	sp	P62141	PP1B	37186.8	CHAIN 1-327	-->cell cycle -->cell division -->circadian regulation of gene expression -->entrainment of circadian clock by photoperiod -->glycogen metabolic process -->protein dephosphorylation -->regulation of cell adhesion -->regulation of circadian rhythm -->regulation of glycogen biosynthetic process -->regulation of glycogen catabolic process	-->cytoplasm -->extracellular vesicular exosome -->glycogen granule -->MLL5-L complex -->protein phosphatase type 1 complex -->PTW/PP1 phosphatase complex	-->metal ion binding -->myosin-light-chain-phosphatase activity -->myosin phosphatase activity -->phosphatase activity -->protein serine/threonine phosphatase activity
UDP-glucose:glycoprotein glucosyltransferase 1	sp	Q6P5E4	UGGG1	176434	CHAIN 1-1551	-->protein glycosylation -->UDP-glucosylation	-->endoplasmic reticulum -->endoplasmic reticulum-Golgi intermediate compartment -->endoplasmic reticulum lumen -->extracellular exosome	-->UDP-glucose:glycoprotein glucosyltransferase activity -->unfolded protein binding
Cytoplasmic dynein 1 heavy chain 1	sp	Q9JHU4	DYHC1	532045	CHAIN 1-4644	-->cilium movement -->cytoplasmic mRNA processing body assembly -->stress granule assembly -->transport	-->axonemal dynein complex -->centrosome -->cytoplasm -->extracellular vesicular exosome -->filopodium -->microtubule	-->ATPase activity -->ATP binding -->dynein light intermediate chain binding -->microtubule motor activity -->poly(A) RNA binding
Ig gamma-1 chain C region secreted form	sp	P01868	IGHG1	35704.6	CHAIN 1-324	-	-->extracellular region	-->antigen binding
Ig gamma-1 chain C region, membrane-bound form	sp	P01869	IGH1M	43386.5	CHAIN 1-393	-	-->integral component of membrane -->plasma membrane	-->antigen binding
Protein flightless-1 homolog	sp	Q9JJ28	FLII	144803	CHAIN 1-1271	-->actin cytoskeleton organization -->actin filament severing -->multicellular organism development -->regulation of transcription, DNA-templated -->transcription, DNA-templated	-->brush border -->cytoplasm -->focal adhesion -->microtubule organizing center -->nucleoplasm	-->actin binding
Engulfment and cell motility protein 2	sp	Q8BHL5	ELMO2	83886.5	CHAIN 1-732	-->apoptotic process -->cell-cell adhesion -->cell chemotaxis -->cytoskeleton organization -->phagocytosis	-->cytoplasm -->cytosol -->membrane	-->receptor tyrosine kinase binding
Ig kappa chain V-III region 50S10.1	sp	P03977	KV3A4	12042.4	CHAIN 1-111	-	-	-->antigen binding
Proteasome subunit alpha type-1	sp	Q9R1P4	PSA1	29546.5	CHAIN 1-263	-->immune system process -->negative regulation of inflammatory response to antigenic stimulus -->ubiquitin-dependent protein catabolic process	-->cytosol -->nucleus -->proteasome complex -->proteasome core complex -->proteasome core complex, alpha-subunit complex	-->lipopolysaccharide binding -->threonine-type endopeptidase activity
Annexin A2	sp	P07356	ANXA2	38676.2	CHAIN 1-339	-->angiogenesis -->body fluid secretion -->collagen fibril organization -->fibrinolysis -->membrane budding -->membrane raft assembly -->osteoclast development -->positive regulation of binding -->positive regulation of fibroblast proliferation -->positive regulation of protein phosphorylation -->positive regulation of vesicle fusion -->protein heterotetramerization -->protein targeting to plasma…	-->basement membrane -->cell cortex -->cell surface -->cytoplasm -->early endosome -->extracellular space -->extracellular vesicular exosome -->extrinsic component of plasma membrane -->late endosome membrane -->lipid particle -->lysosomal membrane -->macropinosome -->membrane raft -->midbody -->myelin sheath adaxonal region	-->calcium-dependent phospholipid binding -->calcium ion binding -->phosphatidylinositol-4,5-bisphosphate binding -->phospholipase A2 inhibitor activity -->poly(A) RNA binding
MICOS complex subunit Mic60	sp	Q8CAQ8	MIC60	83900.1	CHAIN 1-757	-->mitochondrial calcium ion homeostasis -->response to cold	-->integral component of membrane -->mitochondrial inner membrane -->mitochondrion	-->poly(A) RNA binding
26S proteasome non-ATPase regulatory subunit 8	sp	Q9CX56	PSMD8	39930.2	CHAIN 1-353	-->positive regulation of protein targeting to mitochondrion -->proteasome assembly -->proteasome-mediated ubiquitin-dependent protein catabolic process -->regulation of protein stability	-->cytosol -->extracellular exosome -->nucleus -->proteasome accessory complex -->proteasome complex -->proteasome regulatory particle, lid subcomplex	-
Plectin	sp	Q9QXS1	PLEC	534216	CHAIN 1-4691	-->hemidesmosome assembly	-->contractile fiber -->extracellular vesicular exosome -->focal adhesion -->hemidesmosome -->intermediate filament cytoskeleton -->sarcolemma	-->poly(A) RNA binding -->structural constituent of muscle
Ig kappa chain V-V region MOPC 149	sp	P01636	KV5A4	12030.4	CHAIN 1-108	-	-	-->antigen binding
Succinate dehydrogenase [ubiquinone] flavoprotein subunit, mitochondrial	sp	Q8K2B3	SDHA	72585.4	CHAIN 1-664	-->nervous system development -->respiratory electron transport chain -->succinate metabolic process -->tricarboxylic acid cycle	-->mitochondrial inner membrane -->mitochondrial respiratory chain complex II -->mitochondrion	-->flavin adenine dinucleotide binding -->succinate dehydrogenase (ubiquinone) activity
Cytochrome c oxidase copper chaperone	sp	P56394	COX17	6784	CHAIN 1-63	-->brain development -->copper ion transport -->heart development -->mitochondrial respiratory chain complex IV assembly -->positive regulation of cell proliferation -->positive regulation of cytochrome-c oxidase activity	-->Extracellular region or secreted Cytosol Plasma membrane Cytoskeleton Lysosome Endosome Peroxisome ER Golgi apparatus Nucleus Mitochondrion Manual annotation Automatic computational assertionGraphics by Christian Stolte; -->mitochondrial intermembrane space -->mitochondrion -->cytoplasm	-->copper chaperone activity -->copper ion binding -->cuprous ion binding -->enzyme activator activity
Small nuclear ribonucleoprotein F	sp	P62307	RUXF	9725.17	CHAIN 1-86	-->mRNA splicing, via spliceosome -->RNA splicing -->spliceosomal snRNP assembly	-->Extracellular region or secreted Cytosol Plasma membrane Cytoskeleton Lysosome Endosome Peroxisome ER Golgi apparatus Nucleus Mitochondrion Manual annotation Automatic computational assertionGraphics by Christian Stolte; -->cytosol -->catalytic step 2 spliceosome -->small nuclear ribonucleoprotein complex -->spliceosomal complex -->U1 snRNP -->U12-type spliceosomal complex -->U2-type catalytic…	-->RNA binding
40S ribosomal protein S13	sp	P62301	RS13	17222.3	CHAIN 1-151	-->negative regulation of RNA splicing -->translation	-->cytosolic small ribosomal subunit -->extracellular vesicular exosome -->focal adhesion -->membrane -->nucleolus -->nucleus	-->mRNA binding -->poly(A) RNA binding -->small ribosomal subunit rRNA binding -->structural constituent of ribosome
T-complex protein 1 subunit epsilon	sp	P80316	TCPE	59624.1	CHAIN 1-541	-->binding of sperm to zona pellucida -->protein folding -->response to virus	-->cell body -->centrosome -->chaperonin-containing T-complex -->extracellular vesicular exosome -->microtubule -->nucleolus -->zona pellucida receptor complex	-->ATP binding -->G-protein beta-subunit binding
Guanine nucleotide-binding protein G(i) subunit alpha-2	sp	P08752	GNAI2	40489	CHAIN 1-355	-->activation of MAPKK activity -->adenosine receptor signaling pathway -->adenylate cyclase-inhibiting G-protein coupled receptor signaling pathway -->cell cycle -->cell division -->cell proliferation -->gamma-aminobutyric acid signaling pathway -->G-protein coupled acetylcholine receptor signaling pathway -->intracellular signal transduction -->metabolic process -->negative regulation of synapt…	-->centrosome -->cytoplasm -->cytosol -->extracellular exosome -->heterotrimeric G-protein complex -->membrane -->membrane raft -->midbody -->nucleoplasm -->plasma membrane -->vesicle	-->G-protein beta/gamma-subunit complex binding -->G-protein coupled receptor binding -->GTPase activity -->GTP binding -->metal ion binding -->signal transducer activity
Peroxiredoxin-2	sp	Q61171	PRDX2	21778.7	CHAIN 1-198	-->activation of MAPK activity -->homeostasis of number of cells -->hydrogen peroxide catabolic process -->hydrogen peroxide metabolic process -->negative regulation of extrinsic apoptotic signaling pathway -->negative regulation of extrinsic apoptotic signaling pathway in absence of ligand -->negative regulation of lipopolysaccharide-mediated signaling pathway -->negative regulation of NF-kappaB…	-->mitochondrion	-->peroxidase activity -->selenium binding -->thioredoxin peroxidase activity
ATP synthase subunit d, mitochondrial	sp	Q9DCX2	ATP5H	18749.5	CHAIN 1-161	-->ATP synthesis coupled proton transport	-->cytoplasm -->extracellular exosome -->mitochondrial inner membrane -->mitochondrial proton-transporting ATP synthase complex -->mitochondrial proton-transporting ATP synthase complex, coupling factor F(o) -->mitochondrion -->myelin sheath -->nucleoplasm	-->hydrogen ion transmembrane transporter activity
NADH dehydrogenase [ubiquinone] 1 beta subcomplex subunit 10	sp	Q9DCS9	NDUBA	21023.8	CHAIN 1-176	-->oxidation-reduction process	-->extracellular vesicular exosome -->mitochondrial inner membrane -->mitochondrial respiratory chain complex I -->mitochondrion	-
Transformer-2 protein homolog beta	sp	P62996	TRA2B	33665.7	CHAIN 1-288	-->cerebral cortex regionalization -->mRNA splicing, via spliceosome -->positive regulation of mRNA splicing, via spliceosome -->regulation of alternative mRNA splicing, via spliceosome	-->nucleus	-->mRNA binding -->nucleotide binding -->poly(A) RNA binding
40S ribosomal protein S4, X isoform	sp	P62702	RS4X	29597.7	CHAIN 1-263	-->multicellular organismal development -->positive regulation of cell proliferation -->positive regulation of translation -->translation	-->extracellular vesicular exosome -->polysome -->ribonucleoprotein complex -->ribosome -->small ribosomal subunit	-->poly(A) RNA binding -->rRNA binding -->structural constituent of ribosome
V-type proton ATPase catalytic subunit A	sp	P50516	VATA	68326.1	CHAIN 1-617	-->ATP hydrolysis coupled proton transport	-->apical plasma membrane -->cytosol -->extracellular vesicular exosome -->lysosomal membrane -->microvillus -->mitochondrion -->plasma membrane -->proton-transporting V-type ATPase, V1 domain	-->ATP binding -->proton-transporting ATPase activity, rotational mechanism
Splicing factor 3B subunit 1	sp	Q99NB9	SF3B1	145816	CHAIN 1-1304	-->anterior/posterior pattern specification -->blastocyst formation -->mRNA splicing, via spliceosome -->RNA splicing -->RNA splicing, via transesterification reactions	-->catalytic step 2 spliceosome -->chromatin -->nuclear matrix -->nucleoplasm -->nucleus -->small nuclear ribonucleoprotein complex -->spliceosomal complex -->U12-type spliceosomal complex	-->chromatin binding -->poly(A) RNA binding
14-3-3 protein theta	sp	P68254	1433T	27778.3	CHAIN 1-245	-->negative regulation of transcription, DNA-templated -->protein targeting -->signal transduction -->small GTPase mediated signal transduction -->substantia nigra development	-->cytoplasmic vesicle membrane -->cytosol -->extracellular vesicular exosome -->protein complex	-->protein domain specific binding
Transitional endoplasmic reticulum ATPase	sp	Q01853	TERA	89321.8	CHAIN 1-806	-->activation of cysteine-type endopeptidase activity involved in apoptotic process -->aggresome assembly -->cellular response to DNA damage stimulus -->double-strand break repair -->ER-associated ubiquitin-dependent protein catabolic process -->ER to Golgi vesicle-mediated transport -->positive regulation of Lys63-specific deubiquitinase activity -->positive regulation of proteasomal ubiquitin-d…	-->cytosol -->endoplasmic reticulum -->extracellular vesicular exosome -->Hrd1p ubiquitin ligase complex -->lipid particle -->nucleus -->perinuclear region of cytoplasm -->proteasome complex -->protein complex -->site of double-strand break	-->ADP binding -->ATPase activity -->ATP binding -->deubiquitinase activator activity -->lipid binding -->poly(A) RNA binding -->polyubiquitin binding
Cytochrome c, somatic	sp	P62897	CYC	11605.4	CHAIN 1-105	-->apoptotic process -->oxidation-reduction process	-->mitochondrion -->respiratory chain	-->electron carrier activity -->heme binding -->iron ion binding
Tubulin beta-4B chain	sp	P68372	TBB4B	49831	CHAIN 1-445	-->microtubule-based process -->protein polymerization	-->cytoplasm -->microtubule -->tubulin complex	-->double-stranded RNA binding -->GTPase activity -->GTP binding -->structural constituent of cytoskeleton
Tubulin beta-2A chain	sp	Q7TMM9	TBB2A	49907	CHAIN 1-445	-->microtubule-based process -->protein polymerization	-->cytoplasm -->extracellular vesicular exosome -->microtubule -->nucleus	-->GTPase activity -->GTP binding -->structural constituent of cytoskeleton
Tubulin beta-3 chain	sp	Q9ERD7	TBB3	50418.7	CHAIN 1-450	-->axon guidance -->microtubule-based process -->mitotic nuclear division -->protein polymerization	-->axon -->cell periphery -->cytoplasm -->dendrite -->intracellular -->microtubule -->microtubule cytoskeleton -->neuronal cell body	-->GTPase activity -->GTP binding -->peptide binding -->structural constituent of cytoskeleton
Retinoid-inducible serine carboxypeptidase	sp	Q920A5	RISC	50964.7	CHAIN 1-452	-->negative regulation of blood pressure -->positive regulation of vasodilation -->retinoic acid metabolic process	-->cytosol -->extracellular vesicular exosome	-->serine-type carboxypeptidase activity
Heterogeneous nuclear ribonucleoprotein M	sp	Q9D0E1	HNRPM	77648.7	CHAIN 1-729	-->alternative mRNA splicing, via spliceosome	-->catalytic step 2 spliceosome -->extracellular matrix -->extracellular vesicular exosome -->membrane -->nuclear matrix -->nucleoplasm -->paraspeckles -->spliceosomal complex	-->nucleotide binding -->poly(A) RNA binding -->protein domain specific binding
Cytochrome b-c1 complex subunit 2, mitochondrial	sp	Q9DB77	QCR2	48234.9	CHAIN 1-453	-->oxidation-reduction process	-->extracellular vesicular exosome -->mitochondrial inner membrane -->mitochondrial respiratory chain complex III -->mitochondrion	-->metal ion binding -->metalloendopeptidase activity
Protein Mpv17	sp	P19258	MPV17			-	-	-
Cofilin-1	sp	P18760	COF1	18559.5	CHAIN 1-166	-->actin filament depolymerization -->actin filament organization -->cell projection organization -->cellular component movement -->cytoskeleton organization -->establishment of cell polarity -->mitotic cytokinesis -->negative regulation of cell size -->neural crest cell migration -->neural fold formation -->positive regulation of actin filament depolymerization -->protein import into nucleus -->…	-->cell-cell junction -->cortical actin cytoskeleton -->cytoplasm -->cytosol -->extracellular region -->extracellular space -->extracellular vesicular exosome -->lamellipodium -->nucleus -->plasma membrane	-
Cofilin-2	sp	P45591	COF2	18709.6	CHAIN 1-166	-->actin filament depolymerization -->actin filament organization -->muscle cell cellular homeostasis -->positive regulation of actin filament depolymerization -->regulation of dendritic spine morphogenesis -->sarcomere organization	-->actin cytoskeleton -->extracellular space -->I band -->nucleus	-
Actin-related protein 2/3 complex subunit 3	sp	Q9JM76	ARPC3	20524.7	CHAIN 1-178	-->Arp2/3 complex-mediated actin nucleation	-->Arp2/3 protein complex -->cytoplasm -->extracellular vesicular exosome -->lamellipodium	-
Putative phospholipase B-like 2	sp	Q3TCN2	PLBL2	66289.5	CHAIN 1-594	-->lipid catabolic process	-->extracellular exosome -->lysosomal lumen -->lysosome	-->hydrolase activity
26S proteasome regulatory subunit 6B	sp	P54775	PRS6B	47408.3	CHAIN 1-418	-->blastocyst development -->protein catabolic process	-->cytoplasm -->cytosolic proteasome complex -->inclusion body -->membrane -->nucleoplasm -->nucleus -->proteasome accessory complex -->proteasome complex	-->ATP binding -->hydrolase activity
Very long-chain specific acyl-CoA dehydrogenase, mitochondrial	sp	P50544	ACADV	70875.5	CHAIN 1-656	-->epithelial cell differentiation -->fatty acid beta-oxidation using acyl-CoA dehydrogenase -->negative regulation of fatty acid biosynthetic process -->negative regulation of fatty acid oxidation -->regulation of cholesterol metabolic process -->temperature homeostasis	-->mitochondrial inner membrane -->mitochondrial nucleoid -->mitochondrion -->nucleolus	-->acyl-CoA dehydrogenase activity -->flavin adenine dinucleotide binding
Eukaryotic translation initiation factor 3 subunit E	sp	P60229	EIF3E	52220.8	CHAIN 1-445	-->formation of translation preinitiation complex -->nuclear-transcribed mRNA catabolic process, nonsense-mediated decay -->regulation of translational initiation -->translational initiation	-->cytoplasm -->eukaryotic 43S preinitiation complex -->eukaryotic 48S preinitiation complex -->eukaryotic translation initiation factor 3 complex -->extracellular vesicular exosome -->membrane -->nucleus -->PML body	-->poly(A) RNA binding -->protein N-terminus binding -->translation initiation factor activity
Dihydrolipoyllysine-residue succinyltransferase component of 2-oxoglutarate dehydrogenase complex, mitochondrial	sp	Q9D2G2	ODO2	48994.5	CHAIN 1-454	-->L-lysine catabolic process to acetyl-CoA via saccharopine -->tricarboxylic acid cycle	-->extracellular vesicular exosome -->mitochondrion -->nucleus -->oxoglutarate dehydrogenase complex	-->dihydrolipoyllysine-residue succinyltransferase activity
Tubulin beta-4A chain	sp	Q9D6F9	TBB4A	49585.8	CHAIN 1-444	-->cell projection organization -->microtubule-based process -->protein polymerization	-->cell projection -->cilium -->cytoplasm -->internode region of axon -->microtubule -->myelin sheath -->neuronal cell body -->nucleus	-->GTPase activity -->GTP binding -->structural constituent of cytoskeleton
Caveolae-associated protein 1	sp	O54724	CAVN1	43953.6	CHAIN 1-392	-->regulation of transcription, DNA-templated -->termination of RNA polymerase I transcription -->transcription initiation from RNA polymerase I promoter	-->caveola -->cytoplasm -->endoplasmic reticulum -->mitochondrion -->nucleus -->protein complex	-->poly(A) RNA binding -->rRNA primary transcript binding
Thioredoxin-dependent peroxide reductase, mitochondrial	sp	P20108	PRDX3	28127	CHAIN 1-257	-->cellular response to oxidative stress -->cellular response to reactive oxygen species -->hydrogen peroxide catabolic process -->maternal placenta development -->mitochondrion organization -->myeloid cell differentiation -->negative regulation of apoptotic process -->negative regulation of cysteine-type endopeptidase activity involved in apoptotic process -->negative regulation of kinase activi…	-->cytoplasm -->cytosol -->early endosome -->extracellular exosome -->IkappaB kinase complex -->mitochondrion -->myelin sheath	-->cysteine-type endopeptidase inhibitor activity involved in apoptotic process -->identical protein binding -->kinase binding -->protein C-terminus binding -->protein kinase binding -->thioredoxin peroxidase activity
Ribose-phosphate pyrophosphokinase 2	sp	Q9CS42	PRPS2	34786.1	CHAIN 1-318	-->5-phosphoribose 1-diphosphate biosynthetic process -->nucleotide biosynthetic process -->ribonucleoside monophosphate biosynthetic process	-->extracellular exosome	-->ATP binding -->identical protein binding -->kinase activity -->magnesium ion binding -->protein homodimerization activity -->ribose phosphate diphosphokinase activity
OTU domain-containing protein 4	sp	B2RRE7	OTUD4	123055	CHAIN 1-1107	-->negative regulation of interleukin-1-mediated signaling pathway -->negative regulation of toll-like receptor signaling pathway -->positive regulation of DNA demethylation -->protein K48-linked deubiquitination -->protein K63-linked deubiquitination -->regulation of protein K48-linked deubiquitination	-->Extracellular region or secreted Cytosol Plasma membrane Cytoskeleton Lysosome Endosome Peroxisome ER Golgi apparatus Nucleus Mitochondrion Manual annotation Automatic computational assertionGraphics by Christian Stolte; -->protein-containing complex scaffold activity	-->Lys63-specific deubiquitinase activity -->protein-containing complex scaffold activity -->thiol-dependent ubiquitin-specific protease activity
Nucleolin	sp	P09405	NUCL	76723.1	CHAIN 1-707	-->angiogenesis -->positive regulation of transcription of nuclear large rRNA transcript from RNA polymerase I promoter	-->cell cortex -->cytoplasmic ribonucleoprotein granule -->extracellular vesicular exosome -->membrane -->nucleolus -->nucleoplasm -->nucleus -->ribonucleoprotein complex	-->nucleotide binding -->poly(A) RNA binding -->RNA binding -->telomeric DNA binding
V-type proton ATPase subunit d 1	sp	P51863	VA0D1	40301.1	CHAIN 1-351	-->ATP hydrolysis coupled proton transport -->brain development -->cilium assembly	-->apical plasma membrane -->axon terminus -->centrosome -->early endosome -->extracellular exosome -->lysosomal membrane -->membrane -->proton-transporting V-type ATPase, V0 domain -->synaptic vesicle -->vacuolar proton-transporting V-type ATPase complex	-->hydrogen-exporting ATPase activity, phosphorylative mechanism
L-lactate dehydrogenase A chain	sp	P06151	LDHA	36498.5	CHAIN 1-332	-->cellular carbohydrate metabolic process -->cellular response to extracellular stimulus -->lactate biosynthetic process from pyruvate	-->cytosol -->mitochondrion -->sperm fibrous sheath	-->L-lactate dehydrogenase activity
60S ribosomal protein L5	sp	P47962	RL5	34400.6	CHAIN 1-297	-->ribosomal large subunit biogenesis -->rRNA processing -->translation	-->cytosolic large ribosomal subunit -->extracellular vesicular exosome -->nucleolus -->ribonucleoprotein complex	-->5S rRNA binding -->poly(A) RNA binding -->structural constituent of ribosome
Protein phosphatase 1B	sp	P36993	PPM1B	42795	CHAIN 1-390	-->negative regulation of defense response to virus -->negative regulation of I-kappaB kinase/NF-kappaB signaling -->negative regulation of interferon-beta production -->negative regulation of NF-kappaB import into nucleus -->N-terminal protein myristoylation -->peptidyl-threonine dephosphorylation -->protein dephosphorylation	-->Extracellular region or secreted Cytosol Plasma membrane Cytoskeleton Lysosome Endosome Peroxisome ER Golgi apparatus Nucleus Mitochondrion Manual annotation Automatic computational assertionGraphics by Christian Stolte; -->cytosol -->nucleolus -->membrane	-->magnesium ion binding -->manganese ion binding -->protein serine/threonine phosphatase activity
Protein phosphatase 1A	sp	P49443	PPM1A	42432.7	CHAIN 1-382	-->cellular response to transforming growth factor beta stimulus -->dephosphorylation -->negative regulation of BMP signaling pathway -->negative regulation of I-kappaB kinase/NF-kappaB signaling -->negative regulation of NF-kappaB import into nucleus -->negative regulation of SMAD protein complex assembly -->negative regulation of transforming growth factor beta receptor signaling pathway -->N-t…	-->cytosol -->membrane -->neuron projection -->nucleus -->voltage-gated calcium channel complex	-->calmodulin-dependent protein phosphatase activity -->magnesium ion binding -->manganese ion binding -->phosphoprotein phosphatase activity -->protein serine/threonine phosphatase activity -->R-SMAD binding -->signal transducer activity
V-type proton ATPase subunit B, brain isoform	sp	P62814	VATB2	56550.8	CHAIN 1-511	-->ATP hydrolysis coupled proton transport -->ATP metabolic process	-->cytoplasm -->cytosol -->endomembrane system -->extracellular vesicular exosome -->integral component of membrane -->lysosomal membrane -->melanosome -->microvillus -->plasma membrane -->proton-transporting V-type ATPase, V1 domain -->ruffle	-->ATP binding -->hydrolase activity, acting on acid anhydrides, catalyzing transmembrane movement of substances
Stomatin-like protein 2, mitochondrial	sp	Q99JB2	STML2	38384.9	CHAIN 1-353	-->CD4-positive, alpha-beta T cell activation -->cellular calcium ion homeostasis -->interleukin-2 production -->lipid localization -->mitochondrial ATP synthesis coupled proton transport -->mitochondrial calcium ion transport -->mitochondrial protein processing -->mitochondrion organization -->positive regulation of cardiolipin metabolic process -->positive regulation of mitochondrial DNA replic…	-->actin cytoskeleton -->COP9 signalosome -->extrinsic component of plasma membrane -->immunological synapse -->membrane raft -->mitochondrial inner membrane -->mitochondrial intermembrane space -->mitochondrion -->T cell receptor complex	-->cardiolipin binding
60S ribosomal protein L3	sp	P27659	RL3	46109.9	CHAIN 1-403	-->cellular response to interleukin-4 -->translation	-->cytoplasm -->cytosolic large ribosomal subunit -->extracellular vesicular exosome -->focal adhesion -->nucleolus -->nucleoplasm -->nucleus	-->poly(A) RNA binding -->structural constituent of ribosome
Dynactin subunit 2	sp	Q99KJ8	DCTN2	44116.9	CHAIN 1-402	-->cell proliferation -->melanosome transport -->mitotic nuclear division -->mitotic spindle organization -->protein localization to centrosome	-->centrosome -->cytoplasm -->dynactin complex -->dynein complex -->extracellular exosome -->growth cone -->kinetochore -->membrane -->microtubule -->vesicle	-->motor activity -->spectrin binding
Serine/threonine-protein phosphatase PGAM5, mitochondrial	sp	Q8BX10	PGAM5	31994.3	CHAIN 1-288	-->dephosphorylation -->necroptotic process -->positive regulation of GTPase activity	-->Extracellular region or secreted Cytosol Plasma membrane Cytoskeleton Lysosome Endosome Peroxisome ER Golgi apparatus Nucleus Mitochondrion Manual annotation Automatic computational assertionGraphics by Christian Stolte; -->mitochondrial outer membrane -->mitochondrion -->integral component of membrane	-->GTPase activator activity -->phosphatase activity -->protein complex binding -->signal transducer, downstream of receptor, with serine/threonine phosphatase activity
Small nuclear ribonucleoprotein Sm D1	sp	P62315	SMD1	13281.6	CHAIN 1-119	-->spliceosomal snRNP assembly	-->catalytic step 2 spliceosome -->cytoplasm -->cytosol -->methylosome -->nucleus -->pICln-Sm protein complex -->SMN-Sm protein complex -->U12-type spliceosomal complex -->U1 snRNP -->U4 snRNP	-->poly(A) RNA binding
Ig kappa chain V-II region 7S34.1	sp	P01630	KV2A6	12496.2	CHAIN 1-113	-	-	-->antigen binding
Cytochrome b-c1 complex subunit Rieske, mitochondrial	sp	Q9CR68	UCRI	29367.6	CHAIN 1-274	-->response to antibiotic -->response to drug -->response to hormone	-->mitochondrial inner membrane -->mitochondrial respiratory chain complex III -->mitochondrion -->myelin sheath	-->2 iron, 2 sulfur cluster binding -->metal ion binding -->ubiquinol-cytochrome-c reductase activity
26S proteasome non-ATPase regulatory subunit 6	sp	Q99JI4	PSMD6	45536.4	CHAIN 1-389	-->proteasome-mediated ubiquitin-dependent protein catabolic process	-->extracellular exosome -->proteasome accessory complex -->proteasome complex -->proteasome regulatory particle	-
Translocon-associated protein subunit delta	sp	Q62186	SSRD	18936.6	CHAIN 1-172	-	-->endoplasmic reticulum membrane -->extracellular vesicular exosome -->integral component of membrane	-
60 kDa heat shock protein, mitochondrial	sp	P63038	CH60	60955.5	CHAIN 1-573	-->activation of cysteine-type endopeptidase activity involved in apoptotic process -->B cell cytokine production -->B cell proliferation -->isotype switching to IgG isotypes -->MyD88-dependent toll-like receptor signaling pathway -->negative regulation of apoptotic process -->positive regulation of apoptotic process -->positive regulation of interferon-alpha production -->positive regulation of …	-->cell surface -->coated pit -->coated vesicle -->cyclin-dependent protein kinase activating kinase holoenzyme complex -->cytoplasm -->cytosol -->early endosome -->extracellular space -->extracellular vesicular exosome -->intracellular membrane-bounded organelle -->lipopolysaccharide receptor complex -->mitochondrial inner membrane -->mitochondrion -->plasma membrane -->protein complex	-->ATP binding -->double-stranded RNA binding -->lipopolysaccharide binding -->poly(A) RNA binding
Ribose-phosphate pyrophosphokinase 1	sp	Q9D7G0	PRPS1	34834.2	CHAIN 1-318	-->5-phosphoribose 1-diphosphate biosynthetic process -->hypoxanthine biosynthetic process -->nervous system development -->purine nucleobase metabolic process -->purine nucleotide biosynthetic process -->ribonucleoside monophosphate biosynthetic process -->urate biosynthetic process	-	-->ATP binding -->kinase activity -->magnesium ion binding -->protein homodimerization activity -->ribose phosphate diphosphokinase activity
Serine/arginine-rich splicing factor 7	sp	Q8BL97	SRSF7	30817.5	CHAIN 1-267	-->mRNA processing -->mRNA transport -->negative regulation of mRNA splicing, via spliceosome -->RNA splicing	-->cytoplasm -->extracellular vesicular exosome -->nucleoplasm	-->nucleotide binding -->poly(A) RNA binding -->zinc ion binding
Serine/arginine-rich splicing factor 3	sp	P84104	SRSF3	19329.6	CHAIN 1-164	-->insulin receptor signaling pathway -->mRNA processing -->mRNA transport -->RNA splicing	-->cytoplasm -->nuclear speck	-->nucleotide binding -->phospholipase binding -->poly(A) RNA binding -->RNA binding
26S proteasome regulatory subunit 4	sp	P62192	PRS4	49184.5	CHAIN 1-440	-->protein catabolic process	-->cell junction -->cytoplasm -->membrane -->nucleoplasm -->nucleus -->proteasome accessory complex -->proteasome complex -->proteasome regulatory particle	-->ATP binding -->hydrolase activity -->poly(A) RNA binding
Twinfilin-1	sp	Q91YR1	TWF1	40079.4	CHAIN 1-350	-->barbed-end actin filament capping -->negative regulation of actin filament polymerization -->regulation of actin phosphorylation -->sequestering of actin monomers	-->actin cytoskeleton -->cell-cell junction -->cytoplasm -->filopodium -->focal adhesion -->myofibril -->perinuclear region of cytoplasm	-->actin monomer binding -->ATP binding -->phosphatidylinositol-4,5-bisphosphate binding -->protein complex binding -->protein tyrosine kinase activity
60S ribosomal protein L13	sp	P47963	RL13	24305.5	CHAIN 1-211	-->translation	-->ribosome	-->structural constituent of ribosome
Heterogeneous nuclear ribonucleoprotein K	sp	P61979	HNRPK	50976.2	CHAIN 1-463	-->mRNA processing -->regulation of intrinsic apoptotic signaling pathway in response to DNA damage by p53 class mediator -->regulation of transcription, DNA-templated -->RNA splicing -->transcription, DNA-templated	-->cell junction -->cell projection -->cytoplasm -->spliceosomal complex	-->DNA binding -->RNA binding
Signal recognition particle receptor subunit beta	sp	P47758	SRPRB	29579	CHAIN 1-269	-->small GTPase mediated signal transduction	-->cytoplasm -->cytoplasmic microtubule -->endoplasmic reticulum membrane -->integral component of membrane -->membrane	-->GTP binding
ATPase family AAA domain-containing protein 3	sp	Q925I1	ATAD3	66742	CHAIN 1-591	-->cell growth -->negative regulation of apoptotic process	-->integral component of membrane -->mitochondrial inner membrane -->mitochondrial nucleoid -->mitochondrion	-->ATP binding
Putative helicase MOV-10	sp	P23249	MOV10	113583	CHAIN 1-1004	-->gene silencing by miRNA -->mRNA cleavage involved in gene silencing by miRNA	-->cytoplasmic mRNA processing body -->extracellular space	-->ATP binding -->helicase activity -->poly(A) RNA binding
Heterogeneous nuclear ribonucleoprotein F	sp	Q9Z2X1	HNRPF	45729.9	CHAIN 1-415	-->mRNA processing -->regulation of RNA splicing -->RNA splicing	-->catalytic step 2 spliceosome	-->nucleotide binding -->poly(A) RNA binding -->single-stranded RNA binding
Protein disulfide-isomerase	sp	P09103	PDIA1	57058.5	CHAIN 1-509	-->cell redox homeostasis -->cellular response to hypoxia -->peptidyl-proline hydroxylation to 4-hydroxy-L-proline -->protein folding -->regulation of oxidative stress-induced intrinsic apoptotic signaling pathway -->response to endoplasmic reticulum stress	-->endoplasmic reticulum -->endoplasmic reticulum-Golgi intermediate compartment -->extracellular vesicular exosome -->plasma membrane -->procollagen-proline 4-dioxygenase complex	-->poly(A) RNA binding -->procollagen-proline 4-dioxygenase activity -->protein disulfide isomerase activity
Filamin-A	sp	Q8BTM8	FLNA	281222	CHAIN 1-2647	-->actin crosslink formation -->actin cytoskeleton organization -->actin cytoskeleton reorganization -->adenylate cyclase-inhibiting dopamine receptor signaling pathway -->cilium assembly -->cytoplasmic sequestering of protein -->early endosome to late endosome transport -->epithelial to mesenchymal transition -->establishment of protein localization -->mRNA transcription from RNA polymerase II p…	-->actin filament -->apical dendrite -->cortical cytoskeleton -->cytoplasm -->cytosol -->dendritic shaft -->extracellular vesicular exosome -->Myb complex -->neuronal cell body -->nucleus -->perinuclear region of cytoplasm -->plasma membrane -->trans-Golgi network	-->actin binding -->actin filament binding -->Fc-gamma receptor I complex binding -->glycoprotein binding -->poly(A) RNA binding -->protein kinase C binding -->Rac GTPase binding -->Rho GTPase binding -->signal transducer activity -->transcription factor binding
Glutathione peroxidase 1	sp	P11352	GPX1	22329.3	CHAIN 1-201	-->aging -->angiogenesis involved in wound healing -->apoptotic process -->blood vessel endothelial cell migration -->cell proliferation -->cell redox homeostasis -->endothelial cell development -->fat cell differentiation -->glutathione metabolic process -->heart contraction -->hydrogen peroxide catabolic process -->interaction with symbiont -->intrinsic apoptotic signaling pathway in response t…	-->cytoplasm -->extracellular vesicular exosome -->mitochondrion -->nucleus	-->glutathione binding -->glutathione peroxidase activity -->phospholipid-hydroperoxide glutathione peroxidase activity -->selenium binding
Cyclin-dependent kinase 1	sp	P11440	CDK1	34106.6	CHAIN 1-297	-->apoptotic process -->cell aging -->cell division -->cell proliferation -->cellular response to hydrogen peroxide -->chromosome condensation -->epithelial cell differentiation -->Golgi disassembly -->mitotic cell cycle phase transition -->mitotic G2 DNA damage checkpoint -->mitotic nuclear division -->negative regulation of apoptotic process -->organ regeneration -->peptidyl-serine phosphorylat…	-->centrosome -->cytoplasm -->extracellular exosome -->membrane -->midbody -->mitochondrion -->mitotic spindle -->nuclear chromosome, telomeric region -->nucleoplasm -->nucleus -->spindle microtubule	-->ATP binding -->chromatin binding -->cyclin-dependent protein serine/threonine kinase activity -->histone kinase activity -->Hsp70 protein binding -->kinase activity -->protein kinase activity -->protein serine/threonine kinase activity -->RNA polymerase II carboxy-terminal domain kinase activity
TAR DNA-binding protein 43	sp	Q921F2	TADBP	44547.7	CHAIN 1-414	-->3'-UTR-mediated mRNA stabilization -->mRNA processing -->negative regulation by host of viral transcription -->positive regulation of insulin secretion -->positive regulation of transcription from RNA polymerase II promoter -->response to endoplasmic reticulum stress -->RNA splicing	-->cytoplasm -->interchromatin granule -->nuclear speck -->nucleoplasm -->nucleus -->perichromatin fibrils	-->double-stranded DNA binding -->identical protein binding -->mRNA 3'-UTR binding -->nucleotide binding -->poly(A) RNA binding -->RNA binding -->RNA polymerase II distal enhancer sequence-specific DNA binding transcription factor activity involved in positive regulation of transcription
RNA binding motif protein, X-linked-like-1	sp	Q91VM5	RMXL1	42161.7	CHAIN 1-388	-->cellular response to interleukin-1 -->membrane protein ectodomain proteolysis -->mRNA processing -->negative regulation of mRNA splicing, via spliceosome -->positive regulation of mRNA splicing, via spliceosome -->positive regulation of transcription from RNA polymerase II promoter -->protein homooligomerization -->regulation of alternative mRNA splicing, via spliceosome -->RNA splicing -->tra…	-->catalytic step 2 spliceosome -->extracellular vesicular exosome -->nuclear euchromatin -->nucleus -->supraspliceosomal complex	-->chromatin binding -->core promoter binding -->mRNA binding -->nucleotide binding -->RNA binding
Leucine-rich repeat flightless-interacting protein 1	sp	Q3UZ39	LRRF1	79249.1	CHAIN 1-729	-->positive regulation of NF-kappaB transcription factor activity -->transcription, DNA-templated	-->cytoplasm -->nucleus -->plasma membrane	-->DNA binding -->protein homodimerization activity
Trifunctional enzyme subunit alpha, mitochondrial	sp	Q8BMS1	ECHA	82669.9	CHAIN 1-763	-->fatty acid beta-oxidation -->response to drug -->response to insulin	-->mitochondrial fatty acid beta-oxidation multienzyme complex -->mitochondrial inner membrane -->mitochondrial nucleoid -->mitochondrion	-->acetyl-CoA C-acyltransferase activity -->enoyl-CoA hydratase activity -->fatty-acyl-CoA binding -->long-chain-3-hydroxyacyl-CoA dehydrogenase activity -->long-chain-enoyl-CoA hydratase activity -->NAD binding
Collagen alpha-1(VI) chain	sp	Q04857	CO6A1	108489	CHAIN 1-1025	-->cell adhesion -->cellular response to amino acid stimulus -->osteoblast differentiation -->protein heterotrimerization	-->collagen trimer -->extracellular matrix -->extracellular region -->extracellular vesicular exosome -->lysosomal membrane -->proteinaceous extracellular matrix -->protein complex -->sarcolemma	-
Bifunctional glutamate/proline--tRNA ligase	sp	Q8CGC7	SYEP	170079	CHAIN 1-1512	-->cellular response to interferon-gamma -->glutamyl-tRNA aminoacylation -->negative regulation of translation -->prolyl-tRNA aminoacylation	-->aminoacyl-tRNA synthetase multienzyme complex -->cytoplasm -->GAIT complex -->membrane -->ribonucleoprotein complex	-->ATP binding -->glutamate-tRNA ligase activity -->proline-tRNA ligase activity -->RNA stem-loop binding
Coatomer subunit epsilon	sp	O89079	COPE	34567.1	CHAIN 1-308	-->ER to Golgi vesicle-mediated transport -->intra-Golgi vesicle-mediated transport -->protein transport -->retrograde vesicle-mediated transport, Golgi to ER	-->COPI-coated vesicle -->COPI vesicle coat -->Golgi apparatus -->nucleoplasm	-->structural molecule activity
Septin-2	sp	P42208	2022-09-02	41525.5	CHAIN 1-361	-->cilium assembly -->cytokinesis -->metabolic process -->mitotic nuclear division -->neuron projection development -->protein polymerization -->regulation of catalytic activity -->regulation of L-glutamate transport -->regulation of protein localization -->smoothened signaling pathway	-->actin cytoskeleton -->actomyosin contractile ring -->cell cortex -->cell projection -->cell surface -->ciliary membrane -->ciliary transition zone -->cleavage furrow -->condensed chromosome kinetochore -->cytoplasm -->exocyst -->extracellular exosome -->microtubule cytoskeleton -->midbody -->myelin sheath	-->enzyme regulator activity -->GTPase activity -->GTP binding -->identical protein binding -->protein complex scaffold
60S acidic ribosomal protein P1	sp	P47955	RLA1	11474.9	CHAIN 1-114	-->translational elongation	-->ribosome	-->structural constituent of ribosome
V-type proton ATPase subunit C 1	sp	Q9Z1G3	VATC1	43887.6	CHAIN 1-382	-->ATP hydrolysis coupled proton transport	-->apical part of cell -->cytoplasmic vesicle -->extracellular exosome -->lysosomal membrane -->plasma membrane -->proton-transporting V-type ATPase, V1 domain	-->hydrogen-exporting ATPase activity, phosphorylative mechanism
NADH dehydrogenase [ubiquinone] iron-sulfur protein 7, mitochondrial	sp	Q9DC70	NDUS7	24682.9	CHAIN 1-224	-->mitochondrial respiratory chain complex I assembly	-->mitochondrial inner membrane -->mitochondrial respiratory chain complex I -->mitochondrion -->neuronal cell body -->neuron projection -->synaptic membrane	-->4 iron, 4 sulfur cluster binding -->metal ion binding -->NADH dehydrogenase (ubiquinone) activity -->quinone binding
Protein LSM12 homolog	sp	Q9D0R8	LSM12	21700.7	CHAIN 1-195	-	-	-
Caveolin-2	sp	Q9WVC3	CAV2	18227.1	CHAIN 1-162	-->caveola assembly -->endocytosis -->endoplasmic reticulum organization -->insulin receptor signaling pathway -->mitochondrion organization -->negative regulation of cell proliferation -->negative regulation of endothelial cell proliferation -->negative regulation of transforming growth factor beta receptor signaling pathway -->positive regulation by host of viral process -->positive regulation …	-->acrosomal membrane -->caveola -->cytoplasmic vesicle -->extrinsic component of cytoplasmic side of plasma membrane -->focal adhesion -->Golgi membrane -->integral component of plasma membrane -->intracellular -->membrane -->membrane raft -->nucleus -->perinuclear region of cytoplasm -->plasma membrane -->protein complex -->transport vesicle	-->D1 dopamine receptor binding -->protein binding, bridging -->protein complex scaffold -->protein heterodimerization activity -->protein homodimerization activity -->protein kinase binding -->scaffold protein binding
Transmembrane protein 43	sp	Q9DBS1	TMM43	44783.4	CHAIN 1-400	-->nuclear membrane organization	-->endoplasmic reticulum lumen -->Golgi apparatus -->integral component of nuclear inner membrane -->nuclear inner membrane	-->protein self-association
U2 small nuclear ribonucleoprotein B''	sp	Q9CQI7	RU2B	25323.3	CHAIN 1-225	-->mRNA splicing, via spliceosome -->positive regulation of defense response to virus by host	-->catalytic step 2 spliceosome -->nucleolus -->nucleoplasm -->spliceosomal complex -->U2 snRNP	-->nucleotide binding -->snRNA stem-loop binding
Dynactin subunit 1	sp	O08788	DCTN1	141676	CHAIN 1-1281	-->cytoplasmic microtubule organization -->melanosome transport -->microtubule-based transport -->positive regulation of intracellular protein transport -->retrograde transport, endosome to Golgi	-->cell leading edge -->centrosome -->cytoplasm -->dynactin complex -->dynein complex -->kinetochore -->membrane -->microtubule -->protein complex -->retromer complex -->spindle pole	-->motor activity
Matrin-3	sp	Q8K310	MATR3	94630.3	CHAIN 1-846	-	-->membrane -->nuclear matrix -->nucleoplasm	-->nucleotide binding -->poly(A) RNA binding -->zinc ion binding
Stress-70 protein, mitochondrial	sp	P38647	GRP75	73461.2	CHAIN 1-679	-->protein export from nucleus -->protein folding	-->cytoplasm -->extracellular vesicular exosome -->mitochondrial nucleoid -->mitochondrion -->nucleus	-->ATP binding -->enzyme binding -->poly(A) RNA binding
Thioredoxin-like protein 1	sp	Q8CDN6	TXNL1	32237.3	CHAIN 1-289	-->cell redox homeostasis -->cellular response to oxidative stress -->oxidation-reduction process -->protein folding -->sulfate assimilation	-->cytoplasm -->extracellular exosome -->mitochondrion -->nucleus -->proteasome complex	-->disulfide oxidoreductase activity -->oxidoreductase activity, acting on a sulfur group of donors, disulfide as acceptor -->protein disulfide oxidoreductase activity
Tyrosine-protein kinase JAK1	sp	P52332	JAK1	133367	CHAIN 1-1153	-->cell differentiation -->cell migration -->cellular response to interleukin-3 -->cytokine-mediated signaling pathway -->enzyme linked receptor protein signaling pathway -->innate immune response -->interleukin-2-mediated signaling pathway -->intracellular signal transduction -->peptidyl-tyrosine autophosphorylation -->peptidyl-tyrosine phosphorylation -->positive regulation of sprouting angioge…	-->Extracellular region or secreted Cytosol Plasma membrane Cytoskeleton Lysosome Endosome Peroxisome ER Golgi apparatus Nucleus Mitochondrion Manual annotation Automatic computational assertionGraphics by Christian Stolte; -->cytoskeleton -->cytosol -->nucleus -->extrinsic component of cytoplasmic side of plasma membrane -->cytoplasm -->endomembrane system	-->ATP binding -->growth hormone receptor binding -->metal ion binding -->non-membrane spanning protein tyrosine kinase activity -->protein phosphatase binding -->protein tyrosine kinase activity -->ubiquitin protein ligase binding
Prelamin-A/C	sp	P48678	LMNA	74237.6	CHAIN 1-665	-->cellular response to hypoxia -->establishment of cell polarity -->establishment or maintenance of microtubule cytoskeleton polarity -->muscle organ development -->negative regulation of extrinsic apoptotic signaling pathway -->negative regulation of release of cytochrome c from mitochondria -->nuclear envelope organization -->nucleus organization -->positive regulation of cell aging -->protein…	-->lamin filament -->nuclear envelope -->nucleus -->perinuclear region of cytoplasm	-->structural molecule activity
26S proteasome non-ATPase regulatory subunit 12	sp	Q9D8W5	PSD12	52895.2	CHAIN 1-456	-	-->extracellular vesicular exosome -->membrane -->proteasome accessory complex -->proteasome complex -->proteasome regulatory particle	-
Alpha-enolase	sp	P17182	ENOA	47140.8	CHAIN 1-434	-->glycolytic process	-->phosphopyruvate hydratase complex -->plasma membrane	-->magnesium ion binding -->phosphopyruvate hydratase activity
Eukaryotic translation initiation factor 4B	sp	Q8BGD9	IF4B	68840.1	CHAIN 1-611	-->eukaryotic translation initiation factor 4F complex assembly -->formation of translation preinitiation complex	-->Extracellular region or secreted Cytosol Plasma membrane Cytoskeleton Lysosome Endosome Peroxisome ER Golgi apparatus Nucleus Mitochondrion Manual annotation Automatic computational assertionGraphics by Christian Stolte; -->cytosol -->dendrite -->eukaryotic translation initiation factor 4F complex -->neuronal cell body -->polysome	-->ribosomal small subunit binding -->RNA strand annealing activity -->RNA strand-exchange activity -->translation initiation factor activity
60S ribosomal protein L30	sp	P62889	RL30	12784	CHAIN 1-115	-->translation	-->cytoplasm -->cytosolic large ribosomal subunit -->extracellular vesicular exosome -->focal adhesion -->membrane -->nucleus	-->poly(A) RNA binding -->structural constituent of ribosome
40S ribosomal protein SA	sp	P14206	RSSA	32838.1	CHAIN 1-295	-->cell adhesion -->endonucleolytic cleavage in ITS1 to separate SSU-rRNA from 5.8S rRNA and LSU-rRNA from tricistronic rRNA transcript (SSU-rRNA, 5.8S rRNA, LSU-rRNA) -->endonucleolytic cleavage to generate mature 3'-end of SSU-rRNA from (SSU-rRNA, 5.8S rRNA, LSU-rRNA) -->ribosomal small subunit assembly -->rRNA export from nucleus -->translation	-->90S preribosome -->cytoplasm -->cytosolic small ribosomal subunit -->membrane -->nucleus -->plasma membrane -->small ribosomal subunit	-->laminin binding -->laminin receptor activity -->structural constituent of ribosome
Elongation factor Tu, mitochondrial	sp	Q8BFR5	EFTU	49508.3	CHAIN 1-452	-->translational elongation	-->mitochondrial inner membrane -->mitochondrion	-->GTPase activity -->GTP binding -->translation elongation factor activity
1-acyl-sn-glycerol-3-phosphate acyltransferase beta	sp	Q8K3K7	PLCB	31010.6	CHAIN 1-278	-->CDP-diacylglycerol biosynthetic process -->epidermis development -->glycerophospholipid biosynthetic process -->phosphatidic acid biosynthetic process -->phospholipid biosynthetic process -->positive regulation of cytokine production -->response to antidepressant	-->endoplasmic reticulum -->endoplasmic reticulum membrane -->integral component of membrane	-->1-acylglycerol-3-phosphate O-acyltransferase activity
Polyadenylate-binding protein 1	sp	P29341	PABP1	70670.8	CHAIN 1-636	-->gene silencing by RNA -->mRNA processing -->negative regulation of nuclear-transcribed mRNA catabolic process, nonsense-mediated decay -->nuclear-transcribed mRNA catabolic process, nonsense-mediated decay -->positive regulation of nuclear-transcribed mRNA catabolic process, deadenylation-dependent decay -->positive regulation of nuclear-transcribed mRNA poly(A) tail shortening -->RNA splicing	-->catalytic step 2 spliceosome -->cytoplasm -->cytoplasmic ribonucleoprotein granule -->cytoplasmic stress granule -->extracellular vesicular exosome -->focal adhesion -->membrane -->nucleus -->ribonucleoprotein complex	-->mRNA binding -->nucleotide binding -->poly(A) binding -->poly(A) RNA binding -->poly(U) RNA binding -->protein C-terminus binding
26S proteasome non-ATPase regulatory subunit 14	sp	O35593	PSDE	34577	CHAIN 1-310	-->double-strand break repair via homologous recombination -->double-strand break repair via nonhomologous end joining -->positive regulation of endopeptidase activity -->protein K63-linked deubiquitination -->regulation of proteasomal protein catabolic process	-->extracellular vesicular exosome -->nucleus -->proteasome accessory complex -->proteasome complex -->proteasome regulatory particle, lid subcomplex	-->endopeptidase activator activity -->endopeptidase activity -->metal ion binding -->metallopeptidase activity -->proteasome binding
Heterogeneous nuclear ribonucleoprotein H2	sp	P70333	HNRH2	49279.6	CHAIN 1-449	-	-->membrane -->nucleoplasm -->ribonucleoprotein complex	-->nucleotide binding -->poly(A) RNA binding
Serine/arginine-rich splicing factor 1	sp	Q6PDM2	SRSF1	27744.6	CHAIN 1-248	-->cardiac muscle contraction -->in utero embryonic development -->mRNA 5'-splice site recognition -->mRNA transport -->regulation of mRNA splicing, via spliceosome -->regulation of mRNA stability -->regulation of transcription, DNA-templated -->regulation of translation -->RNA splicing	-->catalytic step 2 spliceosome -->cytoplasm -->exon-exon junction complex -->extracellular vesicular exosome -->nuclear speck -->nucleoplasm -->nucleus	-->mRNA binding -->nucleotide binding -->poly(A) RNA binding -->RNA binding -->RS domain binding
Proteasome subunit beta type-2	sp	Q9R1P3	PSB2	22906.4	CHAIN 1-201	-->proteasomal ubiquitin-independent protein catabolic process -->proteasome-mediated ubiquitin-dependent protein catabolic process -->response to organic cyclic compound -->response to organonitrogen compound	-->cytoplasm -->cytosol -->extracellular exosome -->membrane -->nucleoplasm -->nucleus -->proteasome complex -->proteasome core complex	-->endopeptidase activity -->threonine-type endopeptidase activity
Sulfide:quinone oxidoreductase, mitochondrial	sp	Q9R112	SQOR	50282.4	CHAIN 1-450	-->hydrogen sulfide metabolic process -->sulfide oxidation, using sulfide:quinone oxidoreductase	-->mitochondrial inner membrane -->mitochondrion	-->quinone binding -->sulfide:quinone oxidoreductase activity
Ribosome-binding protein 1	sp	Q99PL5	RRBP1	172879	CHAIN 1-1605	-->protein transport -->signal transduction	-->integral component of endoplasmic reticulum membrane	-
Elongation factor 1-alpha 1	sp	P10126	EF1A1	50113.8	CHAIN 1-462	-->cellular response to epidermal growth factor stimulus	-->cytoplasm -->extracellular space -->extracellular vesicular exosome -->nucleolus -->nucleus -->plasma membrane	-->GTPase activity -->GTP binding -->poly(A) RNA binding -->translation elongation factor activity
Splicing factor 3B subunit 4	sp	Q8QZY9	SF3B4	44355.7	CHAIN 1-424	-->mRNA processing -->positive regulation of mRNA splicing, via spliceosome -->RNA splicing	-->spliceosomal complex -->U12-type spliceosomal complex	-->nucleotide binding -->poly(A) RNA binding
Dihydrolipoyllysine-residue acetyltransferase component of pyruvate dehydrogenase complex, mitochondrial	sp	Q8BMF4	ODP2	67941.7	CHAIN 1-642	-->acetyl-CoA biosynthetic process from pyruvate -->glucose metabolic process -->tricarboxylic acid cycle	-->mitochondrial pyruvate dehydrogenase complex -->mitochondrion -->pyruvate dehydrogenase complex	-->dihydrolipoyllysine-residue acetyltransferase activity
Perilipin-4	sp	O88492	PLIN4	139415	CHAIN 1-1403	-	-->cytosol -->intracellular membrane-bounded organelle -->lipid particle -->plasma membrane	-
Fatty acid-binding protein 5	sp	Q05816	FABP5	15137.4	CHAIN 1-135	-->glucose metabolic process -->glucose transport -->lipid metabolic process -->phosphatidylcholine biosynthetic process -->response to wounding	-->cytoplasm -->extracellular exosome	-->fatty acid binding -->transporter activity
Y-box-binding protein 3	sp	Q9JKB3	YBOX3	38813.6	CHAIN 1-361	-->cellular hyperosmotic response -->cellular response to tumor necrosis factor -->fertilization -->in utero embryonic development -->male gonad development -->negative regulation of apoptotic process -->negative regulation of intrinsic apoptotic signaling pathway in response to osmotic stress -->negative regulation of necroptotic process -->negative regulation of skeletal muscle tissue developme…	-->cytoplasm -->gap junction -->nucleus	-->DNA binding -->mRNA 3'-UTR binding -->poly(A) RNA binding -->RNA polymerase II regulatory region sequence-specific DNA binding -->RNA polymerase II transcription regulatory region sequence-specific DNA binding transcription factor activity involved in negative regulation of transcription -->single-stranded DNA binding
60S ribosomal protein L14	sp	Q9CR57	RL14	23564.1	CHAIN 1-217	-->ribosomal large subunit biogenesis -->rRNA processing -->translation	-->cytosolic large ribosomal subunit -->extracellular vesicular exosome	-->poly(A) RNA binding -->structural constituent of ribosome
Pyruvate dehydrogenase E1 component subunit alpha, somatic form, mitochondrial	sp	P35486	ODPA	43231.6	CHAIN 1-390	-->acetyl-CoA biosynthetic process from pyruvate -->glucose metabolic process -->glycolytic process -->tricarboxylic acid cycle	-->mitochondrion -->nucleus -->pyruvate dehydrogenase complex	-->pyruvate dehydrogenase (acetyl-transferring) activity -->pyruvate dehydrogenase activity
26S proteasome non-ATPase regulatory subunit 1	sp	Q3TXS7	PSMD1	105730	CHAIN 1-953	-->regulation of protein catabolic process	-->proteasome accessory complex -->proteasome complex	-->enzyme regulator activity
Fructose-bisphosphate aldolase A	sp	P05064	ALDOA	39355.9	CHAIN 1-364	-->glycolytic process -->protein homotetramerization	-->membrane -->protein complex -->Z disc	-->fructose-bisphosphate aldolase activity -->protease binding
Heterogeneous nuclear ribonucleoprotein D0	sp	Q60668	HNRPD	38354.1	CHAIN 1-355	-->circadian regulation of translation -->positive regulation of translation -->regulation of circadian rhythm -->regulation of mRNA stability -->regulation of transcription, DNA-templated -->transcription, DNA-templated	-->cytoplasm -->extracellular vesicular exosome -->nucleus -->ribonucleoprotein complex	-->nucleotide binding -->poly(A) RNA binding -->RNA binding -->telomeric DNA binding
Annexin A1	sp	P10107	ANXA1	38734.3	CHAIN 1-346	-->alpha-beta T cell differentiation -->arachidonic acid secretion -->cell surface receptor signaling pathway -->cellular response to glucocorticoid stimulus -->cellular response to hydrogen peroxide -->endocrine pancreas development -->estrous cycle phase -->gliogenesis -->hepatocyte differentiation -->insulin secretion -->keratinocyte differentiation -->negative regulation of acute inflammatory…	-->cell surface -->cilium -->cornified envelope -->extracellular space -->extracellular vesicular exosome -->mitochondrial membrane -->nucleus -->protein complex -->sarcolemma	-->calcium-dependent phospholipid binding -->calcium ion binding -->phospholipase A2 inhibitor activity -->structural molecule activity
F-actin-capping protein subunit alpha-2	sp	P47754	CAZA2	32967.1	CHAIN 1-286	-->barbed-end actin filament capping	-->brush border -->cortical cytoskeleton -->extracellular exosome -->F-actin capping protein complex -->membrane	-
Ig kappa chain V-III region PC 2154	sp	P01674	KV3AM	11699	CHAIN 1-108	-	-	-->antigen binding
40S ribosomal protein S18	sp	P62270	RS18	17718.7	CHAIN 1-152	-->ribosome biogenesis -->translation	-->cytosol -->cytosolic small ribosomal subunit -->extracellular vesicular exosome -->nucleus -->small ribosomal subunit	-->poly(A) RNA binding -->rRNA binding -->structural constituent of ribosome
F-actin-capping protein subunit alpha-1	sp	P47753	CAZA1	32939.8	CHAIN 1-286	-->barbed-end actin filament capping	-->brush border -->cell-cell junction -->cortical cytoskeleton -->extracellular vesicular exosome -->F-actin capping protein complex -->membrane -->WASH complex	-
Unconventional myosin-Ib	sp	P46735	MYO1B	128564	CHAIN 1-1107	-->actin filament-based movement -->actin filament bundle assembly -->actin filament organization -->post-Golgi vesicle-mediated transport	-->actin filament -->brush border -->cell periphery -->cytoplasm -->early endosome -->endosome membrane -->extracellular exosome -->filopodium -->myosin complex -->perinuclear region of cytoplasm -->plasma membrane	-->actin filament binding -->ATP binding -->microfilament motor activity -->phosphatidylinositol-3,4,5-trisphosphate binding -->phosphatidylinositol-4,5-bisphosphate binding
Enoyl-CoA hydratase, mitochondrial	sp	Q8BH95	ECHM	31474.4	CHAIN 1-290	-->fatty acid beta-oxidation	-->extracellular vesicular exosome -->mitochondrion	-->enoyl-CoA hydratase activity
ATP synthase subunit O, mitochondrial	sp	Q9DB20	ATPO	23363.5	CHAIN 1-213	-->ATP synthesis coupled proton transport	-->mitochondrial proton-transporting ATP synthase complex -->mitochondrial proton-transporting ATP synthase complex, coupling factor F(o) -->mitochondrion	-->proton-transporting ATP synthase activity, rotational mechanism -->steroid binding
26S proteasome non-ATPase regulatory subunit 3	sp	P14685	PSMD3	60718.2	CHAIN 1-530	-->regulation of protein catabolic process -->ubiquitin-dependent protein catabolic process	-->cytoplasm -->extracellular exosome -->membrane -->nucleoplasm -->nucleus -->proteasome accessory complex -->proteasome complex -->proteasome regulatory particle -->proteasome regulatory particle, lid subcomplex	-->enzyme regulator activity
Phosphoribosyl pyrophosphate synthase-associated protein 1	sp	Q9D0M1	KPRA	39431.8	CHAIN 1-356	-->nucleotide biosynthetic process	-	-->magnesium ion binding -->ribose phosphate diphosphokinase activity
SLAIN motif-containing protein 2	sp	Q8CI08	SLAI2	62378	CHAIN 1-581	-->cytoplasmic microtubule organization -->microtubule nucleation -->positive regulation of microtubule polymerization -->regulation of microtubule polymerization	-->Extracellular region or secreted Cytosol Plasma membrane Cytoskeleton Lysosome Endosome Peroxisome ER Golgi apparatus Nucleus Mitochondrion Manual annotation Automatic computational assertionGraphics by Christian Stolte; -->centrosome -->microtubule cytoskeleton -->microtubule plus-end -->cytosol	-
60S ribosomal protein L32	sp	P62911	RL32	15859.8	CHAIN 1-135	-->translation	-->cytosolic large ribosomal subunit	-->poly(A) RNA binding -->structural constituent of ribosome
Histone H1.2	sp	P15864	H12	21266.7	CHAIN 1-212	-->nucleosome assembly -->nucleosome positioning	-->nuclear euchromatin -->nucleosome	-->chromatin DNA binding -->DNA binding -->poly(A) RNA binding
Histone H1.3	sp	P43277	H13	22099.5	CHAIN 1-221	-->nucleosome assembly -->nucleosome positioning	-->nuclear euchromatin -->nucleosome	-->chromatin DNA binding -->DNA binding -->poly(A) RNA binding
Histone H1.4	sp	P43274	H14	21977.3	CHAIN 1-219	-->nucleosome assembly -->nucleosome positioning	-->extracellular vesicular exosome -->nuclear heterochromatin -->nucleosome -->nucleus	-->chromatin DNA binding -->DNA binding -->poly(A) RNA binding
Fatty acid synthase	sp	P19096	FAS	272428	CHAIN 1-2504	-->acetyl-CoA metabolic process -->cellular response to interleukin-4 -->fatty acid biosynthetic process -->osteoblast differentiation	-->extracellular vesicular exosome -->glycogen granule -->Golgi apparatus -->mitochondrion -->plasma membrane	-->[acyl-carrier-protein] S-acetyltransferase activity -->[acyl-carrier-protein] S-malonyltransferase activity -->3-hydroxyoctanoyl-[acyl-carrier-protein] dehydratase activity -->3-hydroxypalmitoyl-[acyl-carrier-protein] dehydratase activity -->3-oxoacyl-[acyl-carrier-protein] reductase (NADPH) activity -->3-oxoacyl-[acyl-carrier-protein] synthase activity -->drug binding -->enoyl-[acyl-carrier-p…
Unconventional myosin-Va	sp	Q99104	MYO5A	215538	CHAIN 1-1853	-->actin filament-based movement -->cellular response to insulin stimulus -->developmental pigmentation -->endoplasmic reticulum localization -->exocytosis -->insulin secretion -->locomotion involved in locomotory behavior -->long-chain fatty acid biosynthetic process -->melanin biosynthetic process -->melanin metabolic process -->melanocyte differentiation -->melanosome localization -->melanosom…	-->actin filament -->actomyosin -->cytoplasm -->cytosol -->early endosome -->endoplasmic reticulum -->extracellular exosome -->filopodium tip -->Golgi apparatus -->insulin-responsive compartment -->intermediate filament -->late endosome -->lysosome -->melanosome -->membrane	-->actin binding -->ATP binding -->calcium ion binding -->calmodulin binding -->microfilament motor activity -->motor activity -->poly(A) RNA binding -->Rab GTPase binding
Ras-associating and dilute domain-containing protein	sp	Q69Z89	RADIL	120355	CHAIN 1-1099	-->multicellular organism development -->signal transduction -->substrate adhesion-dependent cell spreading	-->Extracellular region or secreted Cytosol Plasma membrane Cytoskeleton Lysosome Endosome Peroxisome ER Golgi apparatus Nucleus Mitochondrion Manual annotation Automatic computational assertionGraphics by Christian Stolte; -->microtubule	-
Heterogeneous nuclear ribonucleoproteins C1/C2	sp	Q9Z204	HNRPC	34384.8	CHAIN 1-313	-->mRNA processing -->RNA splicing	-->nucleus -->pronucleus -->spliceosomal complex	-->mRNA binding -->nucleotide binding
Complement component 1 Q subcomponent-binding protein, mitochondrial	sp	O35658	C1QBP	31012.9	CHAIN 1-278	-->apoptotic process -->complement activation, classical pathway -->innate immune response -->mature ribosome assembly -->mRNA processing -->negative regulation of defense response to virus -->negative regulation of interferon-gamma production -->negative regulation of interleukin-12 production -->negative regulation of MDA-5 signaling pathway -->negative regulation of mRNA splicing, via spliceos…	-->cell surface -->cytoplasm -->cytosol -->extracellular region -->membrane -->mitochondrial matrix -->mitochondrion -->nucleolus -->nucleus -->plasma membrane	-->adrenergic receptor binding -->complement component C1q binding -->hyaluronic acid binding -->kininogen binding -->mitochondrial ribosome binding -->mRNA binding -->transcription corepressor activity -->transcription factor binding
V-type proton ATPase subunit F	sp	Q9D1K2	VATF	13370.2	CHAIN 1-119	-->ATP hydrolysis coupled proton transport	-->membrane -->proton-transporting V-type ATPase, V1 domain -->vacuolar proton-transporting V-type ATPase complex	-->ATPase coupled ion transmembrane transporter activity -->proton-transporting ATPase activity, rotational mechanism
Arf-GAP with coiled-coil, ANK repeat and PH domain-containing protein 2	sp	Q6ZQK5	ACAP2	87210.8	CHAIN 1-770	-->actin filament-based process -->cellular response to nerve growth factor stimulus -->positive regulation of GTPase activity -->protein localization to endosome	-->endosome membrane -->membrane -->ruffle	-->GTPase activator activity -->metal ion binding -->Rab GTPase binding
Lupus La protein homolog	sp	P32067	LA	47756.5	CHAIN 1-415	-->RNA processing	-->nucleus -->ribonucleoprotein complex	-->nucleotide binding -->poly(A) RNA binding -->RNA binding
Insulin-like growth factor 2 mRNA-binding protein 2	sp	Q5SF07	IF2B2	65583.9	CHAIN 1-592	-->mRNA transport -->regulation of translation	-->cytoplasm -->cytoskeleton -->nucleus	-->mRNA 3'-UTR binding -->mRNA 5'-UTR binding -->nucleotide binding -->poly(A) RNA binding
Eukaryotic translation initiation factor 3 subunit A	sp	P23116	EIF3A	161936	CHAIN 1-1344	-->formation of cytoplasmic translation initiation complex -->formation of translation preinitiation complex -->regulation of translational initiation	-->cytoplasm -->eukaryotic 43S preinitiation complex -->eukaryotic 48S preinitiation complex -->eukaryotic translation initiation factor 3 complex -->eukaryotic translation initiation factor 3 complex, eIF3m -->membrane -->microtubule organizing center -->nucleolus -->nucleus	-->poly(A) RNA binding -->translation initiation factor activity
28S ribosomal protein S22, mitochondrial	sp	Q9CXW2	RT22	41192.1	CHAIN 1-359	-	-->mitochondrial small ribosomal subunit -->mitochondrion	-->structural constituent of ribosome
Ras GTPase-activating protein-binding protein 2	sp	P97379	G3BP2	54088.1	CHAIN 1-482	-->mRNA transport -->small GTPase mediated signal transduction	-->cytoplasm	-->nucleotide binding -->poly(A) RNA binding
Ubiquitin carboxyl-terminal hydrolase 15	sp	Q8R5H1	UBP15	112325	CHAIN 1-981	-->BMP signaling pathway -->histone H2B conserved C-terminal lysine deubiquitination -->monoubiquitinated protein deubiquitination -->pathway-restricted SMAD protein phosphorylation -->protein deubiquitination -->transforming growth factor beta receptor signaling pathway -->ubiquitin-dependent protein catabolic process	-->cytoplasm -->nucleus	-->cysteine-type endopeptidase activity -->identical protein binding -->SMAD binding -->thiol-dependent ubiquitin-specific protease activity -->transforming growth factor beta receptor binding -->ubiquitinated histone binding
F-actin-capping protein subunit beta	sp	P47757	CAPZB	31345.5	CHAIN 1-277	-->actin cytoskeleton organization -->barbed-end actin filament capping -->cell morphogenesis -->cell projection organization -->cytoskeleton organization -->lamellipodium assembly -->muscle fiber development -->negative regulation of filopodium assembly -->negative regulation of microtubule polymerization -->neuron projection development -->regulation of cell morphogenesis -->regulation of lamel…	-->actin filament -->brush border -->cortical cytoskeleton -->cytoskeletal calyx -->extracellular vesicular exosome -->F-actin capping protein complex -->intercalated disc -->lamellipodium -->membrane -->WASH complex -->Z disc	-->beta-tubulin binding
Prolyl 4-hydroxylase subunit alpha-1	sp	Q60715	P4HA1	60910.1	CHAIN 1-534	-->collagen fibril organization -->peptidyl-proline hydroxylation to 4-hydroxy-L-proline	-->endoplasmic reticulum -->endoplasmic reticulum lumen -->intracellular membrane-bounded organelle -->membrane -->mitochondrion -->procollagen-proline 4-dioxygenase complex	-->iron ion binding -->L-ascorbic acid binding -->oxidoreductase activity, acting on single donors with incorporation of molecular oxygen, incorporation of two atoms of oxygen -->procollagen-proline 4-dioxygenase activity
Constitutive coactivator of PPAR-gamma-like protein 1	sp	Q6A0A9	F120A	121646	CHAIN 1-1112	-	-->cytoplasm -->membrane -->nucleus -->plasma membrane	-->poly(A) RNA binding
Myb-binding protein 1A	sp	Q7TPV4	MBB1A	152037	CHAIN 1-1344	-->cellular response to glucose starvation -->circadian regulation of gene expression -->intrinsic apoptotic signaling pathway by p53 class mediator -->negative regulation of transcription, DNA-templated -->nucleocytoplasmic transport -->osteoblast differentiation -->positive regulation of cell cycle arrest -->respiratory electron transport chain -->transcription, DNA-templated	-->cytoplasm -->intracellular membrane-bounded organelle -->membrane -->NLS-dependent protein nuclear import complex -->nucleolus -->nucleus	-->core promoter binding -->DNA-directed DNA polymerase activity -->poly(A) RNA binding -->sequence-specific DNA binding -->transcription corepressor activity -->transcription factor binding -->zinc ion binding
Clathrin heavy chain 1	sp	Q68FD5	CLH1	191557	CHAIN 1-1675	-->intracellular protein transport -->negative regulation of hyaluronan biosynthetic process -->osteoblast differentiation -->receptor internalization -->spindle assembly involved in mitosis -->transferrin transport	-->clathrin coat of coated pit -->clathrin coat of trans-Golgi network vesicle -->clathrin complex -->extracellular vesicular exosome -->membrane coat -->mitochondrion -->Myb complex -->protein complex -->spindle	-->double-stranded RNA binding -->poly(A) RNA binding -->protein kinase binding -->structural molecule activity
Sarcoplasmic/endoplasmic reticulum calcium ATPase 2	sp	O55143	AT2A2	114858	CHAIN 1-1044	-->calcium ion transmembrane transport -->cellular calcium ion homeostasis -->ER-nucleus signaling pathway -->negative regulation of heart contraction -->regulation of muscle contraction -->regulation of the force of heart contraction	-->endoplasmic reticulum -->endoplasmic reticulum membrane -->integral component of membrane -->membrane -->sarcoplasmic reticulum	-->ATP binding -->calcium-transporting ATPase activity -->enzyme binding -->metal ion binding -->protein C-terminus binding
Nucleoporin Nup37	sp	Q9CWU9	NUP37	36731.6	CHAIN 1-326	-->cell cycle -->cell division -->chromosome segregation -->mRNA transport -->protein transport	-->Extracellular region or secreted Cytosol Plasma membrane Cytoskeleton Lysosome Endosome Peroxisome ER Golgi apparatus Nucleus Mitochondrion Manual annotation Automatic computational assertionGraphics by Christian Stolte; -->nuclear pore outer ring -->nucleoplasm -->condensed chromosome kinetochore	-
Collagen alpha-2(VI) chain	sp	Q02788	CO6A2	110334	CHAIN 1-1034	-->cell adhesion -->protein heterotrimerization -->response to glucose	-->collagen trimer -->extracellular matrix -->extracellular region -->extracellular space -->extracellular vesicular exosome -->proteinaceous extracellular matrix -->protein complex -->sarcolemma	-
Staphylococcal nuclease domain-containing protein 1	sp	Q78PY7	SND1	102088	CHAIN 1-910	-->gene silencing by RNA -->osteoblast differentiation -->regulation of transcription, DNA-templated -->transcription, DNA-templated	-->cytoplasm -->dense body -->extracellular vesicular exosome -->membrane -->mitochondrion -->nucleus -->RISC complex	-->nuclease activity -->poly(A) RNA binding
Insulin-like growth factor 2 mRNA-binding protein 1	sp	O88477	IF2B1	63450.7	CHAIN 1-577	-->CRD-mediated mRNA stabilization -->mRNA transport -->negative regulation of translation -->neuronal stem cell population maintenance -->pallium cell proliferation in forebrain -->regulation of mRNA stability involved in response to stress	-->Extracellular region or secreted Cytosol Plasma membrane Cytoskeleton Lysosome Endosome Peroxisome ER Golgi apparatus Nucleus Mitochondrion Manual annotation Automatic computational assertionGraphics by Christian Stolte; -->cytosol -->nucleoplasm -->axon -->CRD-mediated mRNA stability complex -->cytoplasm -->cytoplasmic stress granule -->dendritic spine -->filopodium -->growth cone -->intracel…	-->mRNA 3'-UTR binding -->mRNA 5'-UTR binding -->mRNA binding -->translation regulator activity
Annexin A4	sp	P97429	ANXA4	35915.7	CHAIN 1-319	-->epithelial cell differentiation -->kidney development -->negative regulation of interleukin-8 secretion -->negative regulation of NF-kappaB transcription factor activity -->regulation of transcription from RNA polymerase II promoter	-->apical plasma membrane -->cell surface -->extracellular vesicular exosome -->nuclear membrane -->perinuclear region of cytoplasm -->vesicle membrane	-->calcium-dependent phospholipid binding -->calcium ion binding
Eukaryotic translation initiation factor 3 subunit F	sp	Q9DCH4	EIF3F	37984.3	CHAIN 1-361	-->formation of translation preinitiation complex -->protein deubiquitination -->regulation of translational initiation -->translational initiation	-->eukaryotic 43S preinitiation complex -->eukaryotic 48S preinitiation complex -->eukaryotic translation initiation factor 3 complex -->eukaryotic translation initiation factor 3 complex, eIF3m -->membrane	-->thiol-dependent ubiquitin-specific protease activity -->translation initiation factor activity -->translation initiation factor binding
SCY1-like protein 2	sp	Q8CFE4	SCYL2	103317	CHAIN 1-930	-->endosome to lysosome transport -->negative regulation of canonical Wnt signaling pathway -->positive regulation of clathrin-mediated endocytosis -->positive regulation of receptor internalization -->receptor internalization involved in canonical Wnt signaling pathway	-->clathrin-coated vesicle -->endosome membrane -->Golgi apparatus -->perinuclear region of cytoplasm	-->ATP binding -->protein kinase activity -->receptor binding
Splicing factor U2AF 35 kDa subunit	sp	Q9D883	U2AF1	27815	CHAIN 1-239	-->mRNA splicing, via spliceosome	-->nuclear speck -->spliceosomal complex -->U2AF	-->metal ion binding -->nucleotide binding -->RNA binding -->RS domain binding
Medium-chain specific acyl-CoA dehydrogenase, mitochondrial	sp	P45952	ACADM	46481.2	CHAIN 1-421	-->cardiac muscle cell differentiation -->carnitine biosynthetic process -->carnitine metabolic process -->carnitine metabolic process, CoA-linked -->fatty acid beta-oxidation -->fatty acid beta-oxidation using acyl-CoA dehydrogenase -->glycogen biosynthetic process -->heart development -->liver development -->medium-chain fatty acid catabolic process -->medium-chain fatty acid metabolic process …	-->axon -->extracellular vesicular exosome -->mitochondrion -->nucleus	-->acyl-CoA dehydrogenase activity -->flavin adenine dinucleotide binding -->medium-chain-acyl-CoA dehydrogenase activity
Myosin light polypeptide 6	sp	Q60605	MYL6	16930	CHAIN 1-151	-->ATP catabolic process -->metabolic process -->muscle contraction -->muscle filament sliding -->skeletal muscle tissue development	-->extracellular vesicular exosome -->myosin complex -->unconventional myosin complex	-->actin-dependent ATPase activity -->calcium ion binding -->motor activity -->structural constituent of muscle
Histone H2AX	sp	P27661	H2AX	15142.6	CHAIN 1-143	-->cellular response to DNA damage stimulus -->DNA repair -->double-strand break repair via homologous recombination -->meiotic cell cycle -->spermatogenesis	-->chromatin -->chromosome -->chromosome, telomeric region -->condensed nuclear chromosome -->extracellular vesicular exosome -->male germ cell nucleus -->nuclear chromatin -->nucleoplasm -->nucleosome -->nucleus -->replication fork -->site of double-strand break -->XY body	-->damaged DNA binding -->enzyme binding -->histone binding
Histone H2A type 2-C	sp	Q64523	H2A2C	13988.4	CHAIN 1-129	-	-->extracellular vesicular exosome -->nucleosome -->nucleus	-->DNA binding
Histone H2A type 2-A	sp	Q6GSS7	H2A2A	14095.5	CHAIN 1-130	-->nucleosome assembly	-->nucleosome -->nucleus	-->DNA binding
Histone H2A type 1-H	sp	Q8CGP6	H2A1H	13950.3	CHAIN 1-128	-	-->extracellular vesicular exosome -->nucleosome -->nucleus	-->DNA binding
Histone H2A.J	sp	Q8R1M2	H2AJ	14045.5	CHAIN 1-129	-	-->extracellular vesicular exosome -->nucleosome -->nucleus	-->DNA binding
Histone H2A type 1-P	sp	C0HKE9	H2A1P			-	-	-
Histone H2A type 1-B	sp	C0HKE1	H2A1B			-	-	-
Histone H2A type 3	sp	Q8BFU2	H2A3	14121.5	CHAIN 1-130	-->nucleosome disassembly -->UV-damage excision repair	-->nuclear nucleosome	-->DNA binding
Histone H2A type 1-E	sp	C0HKE4	H2A1E			-	-	-
Histone H2A type 1-K	sp	Q8CGP7	H2A1K	14149.5	CHAIN 1-130	-	-->extracellular vesicular exosome -->nucleosome -->nucleus	-->DNA binding
Histone H2A type 1-G	sp	C0HKE5	H2A1G			-	-	-
Histone H2A type 1-D	sp	C0HKE3	H2A1D			-	-	-
Histone H2A type 1-O	sp	C0HKE8	H2A1O			-	-	-
Histone H2A type 1-N	sp	C0HKE7	H2A1N			-	-	-
Histone H2A type 1-F	sp	Q8CGP5	H2A1F	14161.5	CHAIN 1-130	-	-->nucleosome -->nucleus	-->DNA binding
Histone H2A type 1-C	sp	C0HKE2	H2A1C			-	-	-
Histone H2A type 1-I	sp	C0HKE6	H2A1I			-	-	-
Platelet glycoprotein 4	sp	Q08857	CD36	52698	CHAIN 1-472	-->apoptotic cell clearance -->cell adhesion -->cell surface receptor signaling pathway -->cellular response to bacterial lipopeptide -->cellular response to hydroperoxide -->cellular response to lipopolysaccharide -->cellular response to lipoteichoic acid -->cGMP-mediated signaling -->cholesterol transport -->defense response to Gram-positive bacterium -->lipid storage -->lipoprotein transport -…	-->cell surface -->external side of plasma membrane -->extracellular space -->Golgi apparatus -->integral component of membrane -->membrane raft -->plasma membrane	-->high-density lipoprotein particle binding -->lipid binding -->lipoteichoic acid receptor activity -->low-density lipoprotein particle binding -->low-density lipoprotein receptor activity
SUN domain-containing protein 2	sp	Q8BJS4	SUN2	81605.4	CHAIN 1-731	-->centrosome localization -->cytoskeletal anchoring at nuclear membrane -->meiotic cell cycle -->nuclear envelope organization -->nuclear matrix anchoring at nuclear membrane -->nuclear migration along microfilament -->nucleokinesis involved in cell motility in cerebral cortex radial glia guided migration -->positive regulation of cell migration	-->condensed nuclear chromosome -->endosome membrane -->integral component of nuclear inner membrane -->LINC complex -->nuclear chromosome, telomeric region -->nuclear envelope -->nuclear inner membrane -->nuclear membrane	-->identical protein binding -->lamin binding
NADH-cytochrome b5 reductase 3	sp	Q9DCN2	NB5R3	34127.7	CHAIN 1-301	-->cholesterol biosynthetic process	-->endoplasmic reticulum membrane -->extracellular vesicular exosome -->lipid particle -->mitochondrial inner membrane -->mitochondrial outer membrane	-->ADP binding -->AMP binding -->cytochrome-b5 reductase activity, acting on NAD(P)H -->FAD binding -->NAD binding
Aldehyde dehydrogenase, mitochondrial	sp	P47738	ALDH2	56537.5	CHAIN 1-519	-->ethanol catabolic process	-->mitochondrion	-->aldehyde dehydrogenase (NAD) activity
Eukaryotic translation initiation factor 3 subunit H	sp	Q91WK2	EIF3H	39832.2	CHAIN 1-352	-->formation of translation preinitiation complex -->translational initiation	-->eukaryotic 43S preinitiation complex -->eukaryotic 48S preinitiation complex -->eukaryotic translation initiation factor 3 complex -->eukaryotic translation initiation factor 3 complex, eIF3m -->extracellular exosome -->membrane	-->poly(A) RNA binding -->translation initiation factor activity
Eukaryotic translation initiation factor 3 subunit C	sp	Q8R1B4	EIF3C	105531	CHAIN 1-911	-->formation of translation preinitiation complex -->regulation of translational initiation -->translational initiation	-->eukaryotic 43S preinitiation complex -->eukaryotic 48S preinitiation complex -->eukaryotic translation initiation factor 3 complex -->eukaryotic translation initiation factor 3 complex, eIF3m	-->poly(A) RNA binding -->ribosome binding -->translation initiation factor activity -->translation initiation factor binding
26S proteasome non-ATPase regulatory subunit 2	sp	Q8VDM4	PSMD2	100203	CHAIN 1-908	-->regulation of protein catabolic process	-->proteasome accessory complex -->proteasome complex -->proteasome regulatory particle	-->enzyme regulator activity
Long-chain-fatty-acid--CoA ligase 1	sp	P41216	ACSL1	77951.5	CHAIN 1-699	-->adiponectin-activated signaling pathway -->lipid biosynthetic process -->long-chain fatty acid import -->positive regulation of protein serine/threonine kinase activity -->response to drug -->response to nutrient -->response to oleic acid -->response to organic cyclic compound -->triglyceride metabolic process -->xenobiotic catabolic process	-->endoplasmic reticulum -->integral component of membrane -->mitochondrial outer membrane -->mitochondrion -->peroxisomal membrane -->plasma membrane	-->ATP binding -->long-chain fatty acid-CoA ligase activity
Heat shock 70 kDa protein 4	sp	Q61316	HSP74	94132.6	CHAIN 1-841	-->response to stress	-->cytoplasm	-->ATP binding
Putative RNA-binding protein Luc7-like 2	sp	Q7TNC4	LC7L2	46582.9	CHAIN 1-392	-->mRNA splice site selection	-->nuclear speck -->U1 snRNP	-->enzyme binding -->mRNA binding -->poly(A) RNA binding
Protein yippee-like 5	sp	P62700	YPEL5	13841.6	CHAIN 1-121	-	-	-->metal ion binding
26S proteasome regulatory subunit 7	sp	P46471	PRS7	48647.9	CHAIN 1-433	-->osteoblast differentiation -->ubiquitin-dependent protein catabolic process	-->cytoplasm -->cytoplasmic mRNA processing body -->membrane -->nucleus -->proteasome accessory complex -->proteasome complex	-->ATPase activity -->ATP binding
RNA-binding protein 8A	sp	Q9CWZ3	RBM8A	19888	CHAIN 1-174	-->mRNA processing -->mRNA transport -->nuclear-transcribed mRNA catabolic process, nonsense-mediated decay -->regulation of alternative mRNA splicing, via spliceosome -->regulation of translation -->RNA splicing	-->catalytic step 2 spliceosome -->cytoplasm -->exon-exon junction complex -->nuclear speck -->nucleoplasm -->nucleus	-->mRNA binding -->nucleotide binding -->poly(A) RNA binding
Serine-threonine kinase receptor-associated protein	sp	Q9Z1Z2	STRAP	38442.2	CHAIN 1-350	-->maintenance of gastrointestinal epithelium -->negative regulation of epithelial cell migration -->negative regulation of epithelial cell proliferation -->negative regulation of epithelial to mesenchymal transition -->negative regulation of pathway-restricted SMAD protein phosphorylation -->negative regulation of transcription from RNA polymerase II promoter -->negative regulation of transformi…	-->cytoplasm -->cytosol -->nucleoplasm -->nucleus -->plasma membrane -->SMN complex -->SMN-Sm protein complex	-->poly(A) RNA binding -->receptor binding
Filamin-C	sp	Q8VHX6	FLNC	291119	CHAIN 1-2726	-->actin filament-based process -->muscle fiber development	-->actin cytoskeleton -->cytoplasm -->membrane	-->actin binding
Translocator protein	sp	P50637	TSPO	18840.9	CHAIN 1-169	-->adrenal gland development -->aging -->behavioral response to pain -->cellular hypotonic response -->cellular response to lipopolysaccharide -->cellular response to zinc ion -->chemical synaptic transmission -->chloride transport -->contact inhibition -->establishment of protein localization to mitochondrion -->glial cell migration -->lipid transport -->maintenance of protein location in mitoch…	-->cytoplasm -->extracellular exosome -->integral component of membrane -->intracellular membrane-bounded organelle -->mitochondrial outer membrane -->mitochondrion -->nuclear membrane	-->androgen binding -->benzodiazepine receptor activity -->ion channel binding
Electron transfer flavoprotein subunit alpha, mitochondrial	sp	Q99LC5	ETFA	35009.4	CHAIN 1-333	-	-->extracellular vesicular exosome -->mitochondrial electron transfer flavoprotein complex -->mitochondrion	-->electron carrier activity -->flavin adenine dinucleotide binding -->oxidoreductase activity
60S ribosomal protein L10	sp	Q6ZWV3	RL10	24603.9	CHAIN 1-214	-->translation	-->ribosome	-->structural constituent of ribosome
Polypyrimidine tract-binding protein 1	sp	P17225	PTBP1	56478.1	CHAIN 1-527	-->mRNA processing -->negative regulation of mRNA splicing, via spliceosome -->negative regulation of muscle cell differentiation -->negative regulation of RNA splicing -->positive regulation of transcription from RNA polymerase II promoter -->regulation of alternative mRNA splicing, via spliceosome -->RNA splicing	-->extracellular vesicular exosome -->membrane -->nucleus	-->nucleotide binding -->poly(A) RNA binding -->pre-mRNA binding
Eukaryotic translation initiation factor 3 subunit M	sp	Q99JX4	EIF3M	42517	CHAIN 1-374	-->formation of translation preinitiation complex -->regulation of translational initiation -->translation	-->eukaryotic 43S preinitiation complex -->eukaryotic 48S preinitiation complex -->eukaryotic translation initiation factor 3 complex -->eukaryotic translation initiation factor 3 complex, eIF3m	-->translation initiation factor activity -->translation initiation factor binding
26S proteasome non-ATPase regulatory subunit 4	sp	O35226	PSMD4	40703.7	CHAIN 1-376	-->proteasome assembly -->proteasome-mediated ubiquitin-dependent protein catabolic process	-->cytoplasm -->cytosol -->nucleoplasm -->nucleus -->proteasome accessory complex -->proteasome complex -->proteasome regulatory particle, base subcomplex	-->identical protein binding -->poly(A) RNA binding -->polyubiquitin binding
Phosphoglycerate mutase 1	sp	Q9DBJ1	PGAM1	28832	CHAIN 1-254	-->glycolytic process	-	-->bisphosphoglycerate 2-phosphatase activity -->bisphosphoglycerate mutase activity -->phosphoglycerate mutase activity
Chromatin target of PRMT1 protein	sp	Q9CY57	CHTOP	26584.9	CHAIN 1-249	-->mRNA export from nucleus -->positive regulation of ATPase activity -->positive regulation of cell proliferation -->positive regulation of helicase activity -->positive regulation of histone methylation -->regulation of transcription, DNA-templated -->transcription, DNA-templated	-->nuclear speck -->nucleolus -->transcription export complex	-->methyl-CpG binding -->poly(A) RNA binding
Voltage-dependent anion-selective channel protein 1	sp	Q60932	VDAC1	32351.5	CHAIN 1-296	-->apoptotic process -->behavioral fear response -->epithelial cell differentiation -->learning -->neuron-neuron synaptic transmission -->synaptic transmission	-->extracellular vesicular exosome -->membrane -->mitochondrial inner membrane -->mitochondrial nucleoid -->mitochondrial outer membrane -->mitochondrion -->nucleus -->plasma membrane -->pore complex	-->nucleotide binding -->porin activity -->voltage-gated anion channel activity
Protein arginine N-methyltransferase 5	sp	Q8CIG8	ANM5	72679.8	CHAIN 1-637	-->circadian regulation of gene expression -->DNA-templated transcription, termination -->endothelial cell activation -->Golgi ribbon formation -->histone H4-R3 methylation -->negative regulation of transcription from RNA polymerase II promoter -->peptidyl-arginine methylation -->peptidyl-arginine methylation, to symmetrical-dimethyl arginine -->peptidyl-arginine N-methylation -->positive regulat…	-->cytoplasm -->cytosol -->Golgi apparatus -->histone methyltransferase complex -->methylosome -->nucleus	-->chromatin binding -->core promoter sequence-specific DNA binding -->histone-arginine N-methyltransferase activity -->histone methyltransferase activity (H4-R3 specific) -->methyl-CpG binding -->methyltransferase activity -->protein-arginine N-methyltransferase activity -->protein-arginine omega-N symmetric methyltransferase activity -->protein heterodimerization activity -->ribonucleoprotein c…
Phosphoribosyl pyrophosphate synthase-associated protein 2	sp	Q8R574	KPRB	40880.7	CHAIN 1-369	-->bone development -->nucleoside metabolic process -->nucleotide biosynthetic process	-->protein complex -->ribose phosphate diphosphokinase complex	-->magnesium ion binding -->ribose phosphate diphosphokinase activity
Heat shock 70 kDa protein 1A	sp	Q61696	HS71A	70079.2	CHAIN 1-641	-->mRNA catabolic process -->negative regulation of cell growth -->negative regulation of cell proliferation -->response to unfolded protein	-->cytoplasm -->nuclear speck -->nucleus -->perinuclear region of cytoplasm	-->ATP binding
Heat shock 70 kDa protein 1B	sp	P17879	HS71B	70176.3	CHAIN 1-642	-->response to stress	-->cytoplasm	-->ATP binding
60S ribosomal protein L15	sp	Q9CZM2	RL15	24146.1	CHAIN 1-204	-->translation	-->ribosome	-->structural constituent of ribosome
Annexin A5	sp	P48036	ANXA5	35752.4	CHAIN 1-319	-->blood coagulation -->negative regulation of coagulation -->response to organic substance	-->endothelial microparticle -->external side of plasma membrane -->extracellular vesicular exosome -->intracellular	-->calcium-dependent phospholipid binding -->calcium ion binding
Myosin-10	sp	Q61879	MYH10	228996	CHAIN 1-1976	-->actin cytoskeleton organization -->actin filament-based movement -->adult heart development -->axon guidance -->axonogenesis -->brain development -->cardiac myofibril assembly -->cell adhesion -->cell proliferation -->cerebellar Purkinje cell layer development -->exocytosis -->fourth ventricle development -->in utero embryonic development -->lateral ventricle development -->mitotic cytokinesis	-->axon -->cell cortex -->cleavage furrow -->cytoplasm -->cytosol -->dendritic spine -->growth cone -->midbody -->myosin complex -->myosin II complex -->myosin II filament -->neuronal cell body -->neuron projection -->nucleus -->stress fiber	-->actin-dependent ATPase activity -->ADP binding -->ATP binding -->microfilament motor activity
Procollagen-lysine,2-oxoglutarate 5-dioxygenase 1	sp	Q9R0E2	PLOD1	83595.1	CHAIN 1-728	-->epidermis development -->response to hypoxia	-->extracellular exosome -->rough endoplasmic reticulum membrane	-->iron ion binding -->L-ascorbic acid binding -->procollagen-lysine 5-dioxygenase activity
28S ribosomal protein S7, mitochondrial	sp	Q80X85	RT07	28062.8	CHAIN 1-242	-->mitochondrial translation -->ribosomal small subunit assembly -->translation	-->mitochondrial small ribosomal subunit -->mitochondrion	-->mRNA binding -->poly(A) RNA binding -->rRNA binding -->structural constituent of ribosome
U4/U6 small nuclear ribonucleoprotein Prp31	sp	Q8CCF0	PRP31	55429.9	CHAIN 1-499	-->mRNA splicing, via spliceosome -->ribonucleoprotein complex localization -->spliceosomal tri-snRNP complex assembly	-->Cajal body -->MLL1 complex -->nuclear speck -->nucleus -->precatalytic spliceosome -->spliceosomal tri-snRNP complex -->U4/U6 x U5 tri-snRNP complex -->U4atac snRNP -->U4 snRNP	-->poly(A) RNA binding -->ribonucleoprotein complex binding -->snRNP binding -->U4atac snRNA binding -->U4 snRNA binding
60S ribosomal protein L6	sp	P47911	RL6	33509.6	CHAIN 1-296	-->translation	-->cytoplasm -->nucleolus -->nucleus -->ribosome	-->structural constituent of ribosome
ATP synthase membrane subunit K, mitochondrial	sp	Q78IK2	ATPMK	6381.52	CHAIN 1-58	-	-->extracellular exosome -->integral component of membrane -->mitochondrial inner membrane -->mitochondrial proton-transporting ATP synthase complex -->mitochondrion	-
Serpin H1	sp	P19324	SERPH	46533.6	CHAIN 1-417	-->chondrocyte development involved in endochondral bone morphogenesis -->collagen biosynthetic process -->collagen fibril organization -->negative regulation of endopeptidase activity -->protein maturation -->regulation of proteolysis -->response to stress	-->cytoplasm -->endoplasmic reticulum -->endoplasmic reticulum-Golgi intermediate compartment -->extracellular space -->extracellular vesicular exosome	-->poly(A) RNA binding -->serine-type endopeptidase inhibitor activity -->unfolded protein binding
Protein-glutamine gamma-glutamyltransferase K	sp	Q9JLF6	TGM1	89825.6	CHAIN 1-815	-->animal organ morphogenesis -->keratinization -->keratinocyte differentiation -->peptide cross-linking -->positive regulation of cell cycle -->positive regulation of keratinocyte proliferation -->protein metabolic process	-->cell-cell adherens junction -->extracellular exosome -->intrinsic component of membrane	-->metal ion binding -->protein-glutamine gamma-glutamyltransferase activity
60S ribosomal protein L27	sp	P61358	RL27	15797.7	CHAIN 1-136	-->translation	-->cytosolic large ribosomal subunit -->extracellular vesicular exosome -->focal adhesion -->membrane -->nucleus	-->poly(A) RNA binding -->structural constituent of ribosome
AP-2 complex subunit alpha-1	sp	P17426	AP2A1	107664	CHAIN 1-977	-->endocytosis -->intracellular protein transport -->negative regulation of hyaluronan biosynthetic process -->vesicle-mediated transport	-->apical plasma membrane -->basolateral plasma membrane -->clathrin adaptor complex -->coated pit -->membrane coat -->secretory granule	-->protein kinase binding -->protein transporter activity
Importin-8	sp	Q7TMY7	IPO8	117078	CHAIN 1-1010	-->protein import into nucleus -->signal transduction	-->Extracellular region or secreted Cytosol Plasma membrane Cytoskeleton Lysosome Endosome Peroxisome ER Golgi apparatus Nucleus Mitochondrion Manual annotation Automatic computational assertionGraphics by Christian Stolte; -->cytosol -->nuclear envelope -->integral component of plasma membrane	-->ATPase activity, coupled to transmembrane movement of substances -->protein transporter activity -->Ran GTPase binding
26S proteasome regulatory subunit 6A	sp	O88685	PRS6A	49548.9	CHAIN 1-442	-->blastocyst development -->protein catabolic process	-->cytoplasmic mRNA processing body -->nucleus -->perinuclear region of cytoplasm -->proteasome accessory complex	-->ATP binding -->hydrolase activity
V-type proton ATPase subunit G 1	sp	Q9CR51	VATG1	13724.4	CHAIN 1-118	-	-->cytosol -->extracellular exosome -->intracellular -->lysosomal membrane -->plasma membrane -->vacuolar proton-transporting V-type ATPase complex	-->ATPase activity -->ATPase binding -->hydrogen-exporting ATPase activity, phosphorylative mechanism
T-complex protein 1 subunit theta	sp	P42932	TCPQ	59555.5	CHAIN 1-548	-->binding of sperm to zona pellucida -->pore complex assembly -->protein folding -->toxin transport	-->aggresome -->cell body -->centrosome -->chaperonin-containing T-complex -->cytoplasm -->cytosol -->extracellular vesicular exosome -->intermediate filament cytoskeleton -->microtubule -->zona pellucida receptor complex	-->ATP binding
Myeloid-associated differentiation marker	sp	O35682	MYADM	35284.6	CHAIN 1-320	-->establishment of endothelial barrier -->membrane raft organization -->negative regulation of actin filament polymerization -->negative regulation of gene expression -->negative regulation of heterotypic cell-cell adhesion -->negative regulation of protein kinase C signaling -->negative regulation of protein phosphorylation -->positive regulation of cell migration -->positive regulation of subs…	-->Extracellular region or secreted Cytosol Plasma membrane Cytoskeleton Lysosome Endosome Peroxisome ER Golgi apparatus Nucleus Mitochondrion Manual annotation Automatic computational assertionGraphics by Christian Stolte; -->cortical actin cytoskeleton -->plasma membrane -->cell-cell junction -->integral component of membrane -->membrane raft -->ruffle	-
Methylcrotonoyl-CoA carboxylase subunit alpha, mitochondrial	sp	Q99MR8	MCCA	79343.8	CHAIN 1-717	-->leucine catabolic process	-->3-methylcrotonyl-CoA carboxylase complex, mitochondrial -->mitochondrial inner membrane -->mitochondrial matrix -->mitochondrion	-->ATP binding -->biotin carboxylase activity -->metal ion binding -->methylcrotonoyl-CoA carboxylase activity
Protein S100-A14	sp	Q9D2Q8	S10AE	11599.1	CHAIN 1-104	-->apoptotic process -->defense response to bacterium -->positive regulation of granulocyte chemotaxis -->positive regulation of monocyte chemotaxis -->response to lipopolysaccharide -->toll-like receptor 4 signaling pathway	-->Extracellular region or secreted Cytosol Plasma membrane Cytoskeleton Lysosome Endosome Peroxisome ER Golgi apparatus Nucleus Mitochondrion Manual annotation Automatic computational assertionGraphics by Christian Stolte; -->cytosol -->nuclear body -->plasma membrane -->cell junction -->perinuclear region of cytoplasm	-->calcium ion binding -->chemokine receptor binding
Ataxin-10	sp	P28658	ATX10	53706.9	CHAIN 1-475	-->cilium assembly -->nervous system development -->neuron projection development -->protein homotrimerization	-->cytoplasm -->cytosol -->dendrite -->extracellular space -->membrane -->neuronal cell body -->perinuclear region of cytoplasm -->plasma membrane	-
Mitogen-activated protein kinase kinase kinase 7	sp	Q62073	M3K7	64227.7	CHAIN 1-579	-->activation of MAPKK activity -->angiogenesis -->anoikis -->I-kappaB phosphorylation -->MAPK cascade -->negative regulation of apoptotic signaling pathway -->negative regulation of necroptotic process -->negative regulation of reactive oxygen species metabolic process -->negative regulation of ripoptosome assembly involved in necroptotic process -->neural tube formation -->positive regulation o…	-->Extracellular region or secreted Cytosol Plasma membrane Cytoskeleton Lysosome Endosome Peroxisome ER Golgi apparatus Nucleus Mitochondrion Manual annotation Automatic computational assertionGraphics by Christian Stolte; -->cytosol -->plasma membrane -->intracellular -->postsynaptic density	-->ATP binding -->magnesium ion binding -->MAP kinase kinase activity -->MAP kinase kinase kinase activity -->protein serine/threonine kinase activity -->scaffold protein binding
Erlin-2	sp	Q8BFZ9	ERLN2	37872.6	CHAIN 1-340	-->cholesterol metabolic process -->ER-associated ubiquitin-dependent protein catabolic process -->negative regulation of cholesterol biosynthetic process -->negative regulation of fatty acid biosynthetic process -->SREBP signaling pathway	-->cytoplasm -->endoplasmic reticulum -->endoplasmic reticulum membrane -->extracellular exosome -->integral component of membrane -->membrane raft -->plasma membrane -->protein complex	-->cholesterol binding -->ubiquitin protein ligase binding
MICOS complex subunit Mic27	sp	Q78IK4	MIC27	29260.7	CHAIN 1-265	-->cristae formation	-->MICOS complex -->mitochondrial inner membrane -->mitochondrion	-
116 kDa U5 small nuclear ribonucleoprotein component	sp	O08810	U5S1	109361	CHAIN 1-971	-->mRNA processing -->RNA splicing	-->Cajal body -->catalytic step 2 spliceosome -->cytoplasm -->membrane -->nuclear speck -->nucleoplasm -->nucleus	-->GTPase activity -->GTP binding -->poly(A) RNA binding
Voltage-dependent anion-selective channel protein 2	sp	Q60930	VDAC2	31732.8	CHAIN 1-295	-->negative regulation of intrinsic apoptotic signaling pathway -->negative regulation of protein polymerization	-->extracellular vesicular exosome -->mitochondrial inner membrane -->mitochondrial nucleoid -->mitochondrial outer membrane -->mitochondrion -->nucleus -->pore complex	-->nucleotide binding -->porin activity -->voltage-gated anion channel activity
Proteasome subunit beta type-6	sp	Q60692	PSB6	25378.7	CHAIN 1-238	-->proteolysis involved in cellular protein catabolic process	-->cytosol -->extracellular vesicular exosome -->nucleus -->proteasome core complex	-->threonine-type endopeptidase activity
Cell cycle and apoptosis regulator protein 2	sp	Q8VDP4	CCAR2	103002	CHAIN 1-922	-->cell cycle -->cellular response to DNA damage stimulus -->mitochondrial fragmentation involved in apoptotic process -->mRNA processing -->negative regulation of catalytic activity -->negative regulation of cell growth -->negative regulation of intrinsic apoptotic signaling pathway in response to DNA damage -->negative regulation of proteasomal ubiquitin-dependent protein catabolic process -->n…	-->cytoplasm -->DBIRD complex -->mitochondrial matrix -->nuclear chromatin -->nucleoplasm -->nucleus -->spliceosomal complex	-->enzyme binding -->enzyme inhibitor activity -->poly(A) RNA binding -->RNA polymerase II core binding
T-complex protein 1 subunit beta	sp	P80314	TCPB	57477.2	CHAIN 1-535	-->binding of sperm to zona pellucida -->chaperone-mediated protein complex assembly -->protein folding	-->cell body -->chaperonin-containing T-complex -->extracellular vesicular exosome -->microtubule -->zona pellucida receptor complex	-->ATP binding
Leucine-rich PPR motif-containing protein, mitochondrial	sp	Q6PB66	LPPRC	156615	CHAIN 1-1392	-->mRNA transport -->negative regulation of mitochondrial RNA catabolic process -->regulation of mitochondrial translation -->regulation of transcription, DNA-templated -->transcription, DNA-templated	-->condensed nuclear chromosome -->cytoplasm -->cytoskeleton -->membrane -->microtubule -->mitochondrial nucleoid -->mitochondrion -->nucleus -->perinuclear region of cytoplasm -->ribonucleoprotein complex	-->beta-tubulin binding -->poly(A) RNA binding -->RNA binding -->single-stranded DNA binding
Retrotransposon-derived protein PEG10	sp	Q7TN75	PEG10	109849	CHAIN 1-958	-->apoptotic process -->cell differentiation -->negative regulation of transforming growth factor beta receptor signaling pathway -->placenta development	-->Extracellular region or secreted Cytosol Plasma membrane Cytoskeleton Lysosome Endosome Peroxisome ER Golgi apparatus Nucleus Mitochondrion Manual annotation Automatic computational assertionGraphics by Christian Stolte; -->cytosol -->nucleus -->cytoplasm	-->DNA binding -->zinc ion binding
Elongation factor 1-delta	sp	P57776	EF1D	31293	CHAIN 1-281	-->cellular response to ionizing radiation -->mRNA transcription -->positive regulation of I-kappaB kinase/NF-kappaB signaling -->regulation of cell death -->regulation of transcription, DNA-templated -->signal transduction	-->cytoplasm -->eukaryotic translation elongation factor 1 complex -->nucleolus -->nucleus	-->activating transcription factor binding -->DNA binding -->heat shock protein binding -->signal transducer activity -->translation elongation factor activity
Cytoskeleton-associated protein 4	sp	Q8BMK4	CKAP4	63692.1	CHAIN 1-575	-	-->cell surface -->cytoskeleton -->endoplasmic reticulum -->endoplasmic reticulum membrane -->extracellular vesicular exosome -->integral component of membrane -->lipid particle -->perinuclear region of cytoplasm -->plasma membrane	-->poly(A) RNA binding
TGF-beta-activated kinase 1 and MAP3K7-binding protein 1	sp	Q8CF89	TAB1	54616.2	CHAIN 1-502	-->activation of MAPKKK activity -->aorta development -->cardiac septum development -->coronary vasculature development -->heart morphogenesis -->in utero embryonic development -->lung development -->transforming growth factor beta receptor signaling pathway	-->Extracellular region or secreted Cytosol Plasma membrane Cytoskeleton Lysosome Endosome Peroxisome ER Golgi apparatus Nucleus Mitochondrion Manual annotation Automatic computational assertionGraphics by Christian Stolte; -->cytosol -->nuclear speck	-->kinase activator activity -->mitogen-activated protein kinase p38 binding -->protein serine/threonine phosphatase activity
Superoxide dismutase [Cu-Zn]	sp	P08228	SODC	15942.7	CHAIN 1-154	-->activation of MAPK activity -->aging -->anterograde axon cargo transport -->auditory receptor cell stereocilium organization -->cell aging -->cellular iron ion homeostasis -->embryo implantation -->glutathione metabolic process -->heart contraction -->hydrogen peroxide biosynthetic process -->locomotory behavior -->muscle cell cellular homeostasis -->myeloid cell homeostasis -->negative regula…	-->cytoplasm -->cytoplasmic vesicle -->cytosol -->dendrite cytoplasm -->extracellular matrix -->extracellular space -->extracellular vesicular exosome -->mitochondrion -->neuronal cell body -->nucleus -->peroxisome -->plasma membrane -->protein complex	-->chaperone binding -->copper ion binding -->protein phosphatase 2B binding -->superoxide dismutase activity -->zinc ion binding
26S proteasome non-ATPase regulatory subunit 5	sp	Q8BJY1	PSMD5	55972.1	CHAIN 1-504	-->proteasome regulatory particle assembly	-->proteasome accessory complex -->proteasome regulatory particle, base subcomplex	-
60S ribosomal protein L10a	sp	P53026	RL10A	24916.4	CHAIN 1-217	-->translation	-->large ribosomal subunit -->mitochondrion	-->RNA binding -->structural constituent of ribosome
60S ribosomal protein L18a	sp	P62717	RL18A	20732.3	CHAIN 1-176	-->translation	-->cytosolic large ribosomal subunit	-->poly(A) RNA binding -->structural constituent of ribosome
Actin-related protein 2	sp	P61161	ARP2	44760.8	CHAIN 1-394	-->actin cytoskeleton organization -->Arp2/3 complex-mediated actin nucleation -->asymmetric cell division -->cilium assembly -->cytoplasmic transport -->establishment or maintenance of cell polarity -->meiotic cell cycle -->meiotic chromosome movement towards spindle pole -->meiotic cytokinesis -->spindle localization	-->actin cap -->Arp2/3 protein complex -->cell cortex -->cell projection -->cytoplasm -->extracellular exosome -->focal adhesion -->membrane	-->ATP binding -->structural constituent of cytoskeleton
60S ribosomal protein L17	sp	Q9CPR4	RL17	21423.1	CHAIN 1-184	-->translation	-->large ribosomal subunit	-->structural constituent of ribosome
Leucine-rich repeat flightless-interacting protein 2	sp	Q91WK0	LRRF2	47147.7	CHAIN 1-415	-->MyD88-dependent toll-like receptor 4 signaling pathway -->MyD88-independent toll-like receptor signaling pathway -->positive regulation of NF-kappaB transcription factor activity -->positive regulation of tumor necrosis factor secretion -->Wnt signaling pathway	-	-
Pyruvate dehydrogenase protein X component, mitochondrial	sp	Q8BKZ9	ODPX	53999	CHAIN 1-501	-->mitochondrial acetyl-CoA biosynthetic process from pyruvate	-->mitochondrial matrix -->mitochondrion -->pyruvate dehydrogenase complex	-->pyruvate dehydrogenase (NAD+) activity -->transferase activity, transferring acyl groups
Splicing factor 3A subunit 1	sp	Q8K4Z5	SF3A1	88544.8	CHAIN 1-791	-->mRNA 3'-splice site recognition -->mRNA processing -->mRNA splicing, via spliceosome -->regulation of alternative mRNA splicing, via spliceosome	-->catalytic step 2 spliceosome -->nucleoplasm -->spliceosomal complex -->U2 snRNP -->U2-type prespliceosome -->U2-type spliceosomal complex	-->poly(A) RNA binding -->RNA binding
Heterogeneous nuclear ribonucleoprotein L	sp	Q8R081	HNRPL	63963.7	CHAIN 1-586	-->mRNA processing	-->cytoplasm -->extracellular exosome -->membrane -->nucleoplasm -->nucleus -->pronucleus -->ribonucleoprotein complex	-->nucleotide binding -->poly(A) RNA binding -->transcription regulatory region DNA binding
Splicing factor 3A subunit 2	sp	Q62203	SF3A2	49911.4	CHAIN 1-475	-->mRNA splicing, via spliceosome -->RNA splicing, via transesterification reactions -->spliceosomal complex assembly	-->catalytic step 2 spliceosome -->nucleus -->U2 snRNP -->U2-type prespliceosome	-->nucleic acid binding -->zinc ion binding
Renin receptor	sp	Q9CYN9	RENR	39092	CHAIN 1-350	-->angiotensin maturation -->eye pigmentation -->head morphogenesis -->positive regulation of transforming growth factor beta1 production -->positive regulation of Wnt signaling pathway -->regulation of MAPK cascade -->rostrocaudal neural tube patterning	-->Extracellular region or secreted Cytosol Plasma membrane Cytoskeleton Lysosome Endosome Peroxisome ER Golgi apparatus Nucleus Mitochondrion Manual annotation Automatic computational assertionGraphics by Christian Stolte; -->external side of plasma membrane -->cell body -->integral component of membrane -->neuron projection	-->enzyme binding -->receptor activity
Single-stranded DNA-binding protein, mitochondrial	sp	Q9CYR0	SSBP	17318.9	CHAIN 1-152	-->DNA replication -->mitochondrion morphogenesis -->positive regulation of helicase activity	-->extracellular vesicular exosome -->mitochondrial nucleoid -->mitochondrion -->nucleus	-->chromatin binding -->poly(A) RNA binding -->single-stranded DNA binding
14-3-3 protein sigma	sp	O70456	1433S	27706	CHAIN 1-248	-->establishment of skin barrier -->intrinsic apoptotic signaling pathway in response to DNA damage -->keratinization -->keratinocyte development -->keratinocyte differentiation -->negative regulation of cysteine-type endopeptidase activity involved in apoptotic process -->negative regulation of keratinocyte proliferation -->positive regulation of cell growth -->positive regulation of epidermal c…	-->cytoplasm -->cytoplasmic vesicle membrane -->cytosol -->extracellular exosome -->nucleus	-->cadherin binding -->identical protein binding -->phosphoprotein binding -->protein domain specific binding -->protein kinase binding
Lipoamide acyltransferase component of branched-chain alpha-keto acid dehydrogenase complex, mitochondrial	sp	P53395	ODB2	53246.5	CHAIN 1-482	-	-->mitochondrial nucleoid -->mitochondrion	-->dihydrolipoyllysine-residue (2-methylpropanoyl)transferase activity
S-adenosylmethionine synthase isoform type-2	sp	Q3THS6	METK2	43688.7	CHAIN 1-395	-->one-carbon metabolic process -->S-adenosylmethionine biosynthetic process	-->cytosol -->methionine adenosyltransferase complex	-->ATP binding -->metal ion binding -->methionine adenosyltransferase activity
Phosphatidylinositol 4-kinase alpha	sp	E9Q3L2	PI4KA	231355	CHAIN 1-2044	-->actin cytoskeleton organization -->phosphatidylinositol-mediated signaling -->phosphatidylinositol phosphorylation	-->cytoplasm -->extracellular exosome -->focal adhesion -->membrane -->plasma membrane	-->1-phosphatidylinositol 4-kinase activity
Girdin	sp	Q5SNZ0	GRDN	215918	CHAIN 1-1873	-->activation of protein kinase B activity -->cell migration -->DNA replication -->lamellipodium assembly -->membrane organization -->regulation of actin cytoskeleton organization -->regulation of cell proliferation -->regulation of DNA replication -->regulation of neuron projection development -->regulation of protein phosphorylation -->TOR signaling	-->cell leading edge -->cytoplasmic, membrane-bounded vesicle -->cytoplasmic vesicle -->cytosol -->endoplasmic reticulum -->Golgi apparatus -->lamellipodium -->membrane -->plasma membrane	-->actin binding -->microtubule binding -->phosphatidylinositol binding -->protein homodimerization activity -->protein kinase B binding
2-oxoglutarate dehydrogenase, mitochondrial	sp	Q60597	ODO1	116449	CHAIN 1-1023	-->2-oxoglutarate metabolic process -->cerebellar cortex development -->generation of precursor metabolites and energy -->glycolytic process -->hippocampus development -->NADH metabolic process -->olfactory bulb mitral cell layer development -->pyramidal neuron development -->striatum development -->succinyl-CoA metabolic process -->tangential migration from the subventricular zone to the olfacto…	-->mitochondrial membrane -->mitochondrion -->oxoglutarate dehydrogenase complex	-->metal ion binding -->oxoglutarate dehydrogenase (NAD+) activity -->oxoglutarate dehydrogenase (succinyl-transferring) activity -->thiamine pyrophosphate binding
Tricarboxylate transport protein, mitochondrial	sp	Q8JZU2	TXTP	33931.5	CHAIN 1-311	-->transmembrane transport	-->extracellular vesicular exosome -->integral component of membrane -->mitochondrial inner membrane -->mitochondrion -->nucleus	-
L-lactate dehydrogenase B chain	sp	P16125	LDHB	36572.3	CHAIN 1-334	-->cellular carbohydrate metabolic process -->lactate biosynthetic process from pyruvate -->NAD metabolic process	-->extracellular vesicular exosome -->mitochondrion	-->L-lactate dehydrogenase activity -->NAD binding
40S ribosomal protein S11	sp	P62281	RS11	18430.7	CHAIN 1-158	-->translation	-->cytosolic small ribosomal subunit -->extracellular vesicular exosome	-->poly(A) RNA binding -->rRNA binding -->structural constituent of ribosome
Collagen alpha-2(V) chain	sp	Q3U962	CO5A2	145018	CHAIN 1-1497	-->cellular response to amino acid stimulus -->collagen fibril organization -->eye morphogenesis -->negative regulation of endodermal cell differentiation -->ossification -->skeletal system development -->skin development	-->collagen trimer -->collagen type V trimer -->extracellular matrix	-->extracellular matrix structural constituent -->metal ion binding -->SMAD binding
39S ribosomal protein L2, mitochondrial	sp	Q9D773	RM02	33340.8	CHAIN 1-306	-->mitochondrial translation -->translation	-->mitochondrial large ribosomal subunit -->mitochondrion	-->poly(A) RNA binding -->structural constituent of ribosome -->transferase activity
Signal transducer and activator of transcription 3	sp	P42227	STAT3	88053.8	CHAIN 1-770	-->acute-phase response -->astrocyte differentiation -->cell proliferation -->cellular response to hormone stimulus -->cytokine-mediated signaling pathway -->eating behavior -->eye photoreceptor cell differentiation -->glucose homeostasis -->growth hormone receptor signaling pathway -->interleukin-6-mediated signaling pathway -->intracellular receptor signaling pathway -->JAK-STAT cascade -->JAK-…	-->cytoplasm -->cytosol -->mitochondrial inner membrane -->nucleoplasm -->nucleus -->plasma membrane	-->DNA binding -->ligand-activated sequence-specific DNA binding RNA polymerase II transcription factor activity -->protein dimerization activity -->protein kinase binding -->protein phosphatase binding -->RNA polymerase II repressing transcription factor binding -->sequence-specific DNA binding -->sequence-specific DNA binding RNA polymerase II transcription factor activity -->signal transducer …
ELAV-like protein 1	sp	P70372	ELAV1	36169	CHAIN 1-326	-->3'-UTR-mediated mRNA stabilization -->mRNA stabilization -->positive regulation of translation -->regulation of stem cell maintenance	-->cytoplasm -->membrane -->nucleus	-->AU-rich element binding -->double-stranded RNA binding -->mRNA 3'-UTR AU-rich region binding -->mRNA 3'-UTR binding -->nucleotide binding -->poly(A) RNA binding -->protein kinase binding -->RNA binding
Glutamine--fructose-6-phosphate aminotransferase [isomerizing] 1	sp	P47856	GFPT1	78539.1	CHAIN 1-697	-->circadian regulation of gene expression -->fructose 6-phosphate metabolic process -->glutamine metabolic process -->protein N-linked glycosylation -->UDP-N-acetylglucosamine biosynthetic process -->UDP-N-acetylglucosamine metabolic process	-->extracellular exosome	-->carbohydrate binding -->glutamine-fructose-6-phosphate transaminase (isomerizing) activity
Phosphoserine aminotransferase	sp	Q99K85	SERC	40472.6	CHAIN 1-370	-->L-serine biosynthetic process	-->cytoplasm -->extracellular exosome	-->O-phospho-L-serine:2-oxoglutarate aminotransferase activity
Coatomer subunit gamma-1	sp	Q9QZE5	COPG1	97512.8	CHAIN 1-874	-->establishment of Golgi localization -->intracellular protein transport -->organelle transport along microtubule -->vesicle-mediated transport	-->COPI vesicle coat	-->structural molecule activity
Barrier-to-autointegration factor	sp	O54962	BAF	10102.6	CHAIN 1-89	-->DNA integration -->establishment of integrated proviral latency -->negative regulation of viral genome replication	-->Extracellular region or secreted Cytosol Plasma membrane Cytoskeleton Lysosome Endosome Peroxisome ER Golgi apparatus Nucleus Mitochondrion Manual annotation Automatic computational assertionGraphics by Christian Stolte; -->cytosol -->nuclear envelope -->nucleoplasm -->nucleus -->condensed chromosome -->cytoplasm	-->DNA binding -->enzyme binding -->identical protein binding -->LEM domain binding -->protein C-terminus binding -->protein homodimerization activity -->protein N-terminus binding
T-complex protein 1 subunit eta	sp	P80313	TCPH	59652.2	CHAIN 1-544	-->binding of sperm to zona pellucida -->protein folding -->toxin transport	-->cell body -->chaperonin-containing T-complex -->extracellular vesicular exosome -->microtubule -->mitochondrion -->zona pellucida receptor complex	-->ATP binding -->identical protein binding
Kinectin	sp	Q61595	KTN1	152592	CHAIN 1-1327	-->microtubule-based movement	-->endoplasmic reticulum -->endoplasmic reticulum membrane -->integral component of membrane	-->kinesin binding
Elongation factor 1-gamma	sp	Q9D8N0	EF1G	50060.8	CHAIN 1-437	-->response to virus	-->extracellular vesicular exosome -->nucleus	-->translation elongation factor activity
Eukaryotic translation initiation factor 3 subunit B	sp	Q8JZQ9	EIF3B	91370.2	CHAIN 1-803	-->formation of translation preinitiation complex -->regulation of translational initiation -->translational initiation	-->eukaryotic 43S preinitiation complex -->eukaryotic 48S preinitiation complex -->eukaryotic translation initiation factor 3 complex -->eukaryotic translation initiation factor 3 complex, eIF3m -->extracellular vesicular exosome	-->nucleotide binding -->translation initiation factor activity
T-complex protein 1 subunit zeta	sp	P80317	TCPZ	58004.3	CHAIN 1-531	-->binding of sperm to zona pellucida -->protein folding -->toxin transport	-->acrosomal vesicle -->cell body -->chaperonin-containing T-complex -->extracellular vesicular exosome -->microtubule -->zona pellucida receptor complex	-->ATP binding -->poly(A) RNA binding
Calcineurin B homologous protein 1	sp	P61022	CHP1	22432.1	CHAIN 1-195	-->calcium ion regulated exocytosis -->cellular response to acidic pH -->cytoplasmic microtubule organization -->membrane docking -->membrane fusion -->membrane organization -->microtubule bundle formation -->negative regulation of calcineurin-NFAT signaling cascade -->negative regulation of NF-kappaB transcription factor activity -->negative regulation of phosphatase activity -->negative regulat…	-->cytoplasm -->cytosol -->endoplasmic reticulum -->endoplasmic reticulum-Golgi intermediate compartment -->extracellular exosome -->focal adhesion -->Golgi membrane -->microtubule cytoskeleton -->nucleus -->plasma membrane -->transport vesicle	-->calcium-dependent protein binding -->calcium ion binding -->kinase binding -->microtubule binding -->protein kinase inhibitor activity -->transporter activity
Multifunctional procollagen lysine hydroxylase and glycosyltransferase LH3	sp	Q9R0E1	PLOD3	84922.4	CHAIN 1-741	-->basement membrane assembly -->cellular response to hormone stimulus -->collagen fibril organization -->endothelial cell morphogenesis -->epidermis morphogenesis -->in utero embryonic development -->lung morphogenesis -->neural tube development -->protein localization -->vasodilation	-->extracellular exosome -->rough endoplasmic reticulum membrane	-->iron ion binding -->L-ascorbic acid binding -->procollagen glucosyltransferase activity -->procollagen-lysine 5-dioxygenase activity
RNA-binding protein 5	sp	Q91YE7	RBM5	92310.9	CHAIN 1-815	-->apoptotic process -->positive regulation of apoptotic process -->regulation of alternative mRNA splicing, via spliceosome -->spliceosomal complex assembly	-->Extracellular region or secreted Cytosol Plasma membrane Cytoskeleton Lysosome Endosome Peroxisome ER Golgi apparatus Nucleus Mitochondrion Manual annotation Automatic computational assertionGraphics by Christian Stolte; -->nucleoplasm -->nucleus -->spliceosomal complex	-->metal ion binding -->mRNA binding
Small nuclear ribonucleoprotein Sm D3	sp	P62320	SMD3	13916.2	CHAIN 1-126	-->spliceosomal snRNP assembly	-->catalytic step 2 spliceosome -->cytoplasm -->cytosol -->extracellular vesicular exosome -->methylosome -->nucleus -->pICln-Sm protein complex -->SMN-Sm protein complex -->U12-type spliceosomal complex -->U1 snRNP -->U4 snRNP -->U7 snRNP	-->histone pre-mRNA DCP binding -->poly(A) RNA binding
Eukaryotic initiation factor 4A-I	sp	P60843	IF4A1	46153.9	CHAIN 1-406	-->organ regeneration	-->extracellular vesicular exosome	-->ATP binding -->ATP-dependent helicase activity -->double-stranded RNA binding -->poly(A) RNA binding -->translation initiation factor activity
Serrate RNA effector molecule homolog	sp	Q99MR6	SRRT	100452	CHAIN 1-875	-->cell proliferation -->neuronal stem cell population maintenance -->positive regulation of neurogenesis -->primary miRNA processing -->regulation of transcription, DNA-templated -->transcription, DNA-templated	-->cytoplasm -->nucleoplasm	-->DNA binding -->nucleotide binding -->poly(A) RNA binding
3-hydroxyisobutyrate dehydrogenase, mitochondrial	sp	Q99L13	3HIDH	35439.9	CHAIN 1-335	-->pentose-phosphate shunt -->valine catabolic process	-->mitochondrion	-->3-hydroxyisobutyrate dehydrogenase activity -->NAD binding -->phosphogluconate dehydrogenase (decarboxylating) activity
Erlin-1	sp	Q91X78	ERLN1	38936.7	CHAIN 1-346	-->cholesterol metabolic process -->ER-associated ubiquitin-dependent protein catabolic process -->negative regulation of cholesterol biosynthetic process -->negative regulation of fatty acid biosynthetic process -->SREBP signaling pathway	-->endoplasmic reticulum -->endoplasmic reticulum membrane -->integral component of membrane -->protein complex	-->cholesterol binding
39S ribosomal protein L12, mitochondrial	sp	Q9DB15	RM12	21708.4	CHAIN 1-201	-->positive regulation of transcription, DNA-templated -->transcription from mitochondrial promoter -->translation	-->mitochondrial large ribosomal subunit -->mitochondrial ribosome -->mitochondrion	-->structural constituent of ribosome
60S ribosomal protein L4	sp	Q9D8E6	RL4	47153.6	CHAIN 1-419	-->translation	-->cytosolic large ribosomal subunit -->extracellular vesicular exosome -->nucleolus -->ribonucleoprotein complex	-->poly(A) RNA binding -->structural constituent of ribosome
Heterogeneous nuclear ribonucleoprotein U	sp	Q8VEK3	HNRPU	87917.6	CHAIN 1-800	-->circadian regulation of gene expression -->CRD-mediated mRNA stabilization -->mRNA processing -->osteoblast differentiation -->RNA splicing	-->catalytic step 2 spliceosome -->cell surface -->CRD-mediated mRNA stability complex -->cytoplasmic ribonucleoprotein granule -->membrane -->nucleoplasm -->nucleus -->ribonucleoprotein complex	-->ATP binding -->core promoter binding -->poly(A) RNA binding
40S ribosomal protein S20	sp	P60867	RS20	13372.7	CHAIN 1-119	-->translation	-->cytosolic small ribosomal subunit -->extracellular vesicular exosome	-->poly(A) RNA binding -->structural constituent of ribosome
Dihydrolipoyl dehydrogenase, mitochondrial	sp	O08749	DLDH	54272.3	CHAIN 1-509	-->cell redox homeostasis -->gastrulation -->mitochondrial electron transport, NADH to ubiquinone -->proteolysis -->regulation of membrane potential -->sperm capacitation	-->acrosomal matrix -->cilium -->mitochondrion -->nucleus	-->dihydrolipoyl dehydrogenase activity -->flavin adenine dinucleotide binding
Malonyl-CoA-acyl carrier protein transacylase, mitochondrial	sp	Q8R3F5	FABD	41928.2	CHAIN 1-381	-->fatty acid biosynthetic process	-->mitochondrion	-->[acyl-carrier-protein] S-malonyltransferase activity -->poly(A) RNA binding -->transferase activity
Actin-related protein 2/3 complex subunit 4	sp	P59999	ARPC4	19667	CHAIN 1-168	-->actin filament polymerization -->Arp2/3 complex-mediated actin nucleation	-->Arp2/3 protein complex -->cell projection -->cytoplasm -->extracellular vesicular exosome	-
Hydroxymethylglutaryl-CoA lyase, mitochondrial	sp	P38060	HMGCL	34238.8	CHAIN 1-325	-->acyl-CoA metabolic process -->ketone body biosynthetic process -->liver development -->mitochondrion organization -->protein tetramerization -->response to fatty acid -->response to nutrient -->response to starvation	-->mitochondrial inner membrane -->mitochondrial matrix -->mitochondrion -->peroxisome	-->carboxylic acid binding -->fatty-acyl-CoA binding -->hydroxymethylglutaryl-CoA lyase activity -->magnesium ion binding -->manganese ion binding -->metal ion binding -->protein homodimerization activity -->receptor binding
Nucleolar RNA helicase 2	sp	Q9JIK5	DDX21	93551.1	CHAIN 1-851	-->osteoblast differentiation -->response to exogenous dsRNA -->response to virus -->rRNA processing -->transcription from RNA polymerase II promoter	-->membrane -->nucleolus -->nucleoplasm -->nucleus	-->7SK snRNA binding -->ATP binding -->ATP-dependent RNA helicase activity -->double-stranded RNA binding -->poly(A) RNA binding -->RNA binding -->RNA helicase activity -->rRNA binding -->snoRNA binding
Thyroid hormone receptor-associated protein 3	sp	Q569Z6	TR150	108178	CHAIN 1-951	-->androgen receptor signaling pathway -->circadian rhythm -->intracellular steroid hormone receptor signaling pathway -->mRNA processing -->mRNA stabilization -->nuclear-transcribed mRNA catabolic process -->positive regulation of circadian rhythm -->positive regulation of mRNA splicing, via spliceosome -->positive regulation of transcription, DNA-templated -->positive regulation of transcriptio…	-->exon-exon junction complex -->extracellular vesicular exosome -->mediator complex -->nucleoplasm -->nucleus	-->ATP binding -->core promoter sequence-specific DNA binding -->phosphoprotein binding -->poly(A) RNA binding -->receptor activity -->RNA polymerase II transcription cofactor activity -->thyroid hormone receptor binding -->transcription coactivator activity -->transcription cofactor activity
Probable ATP-dependent RNA helicase DDX17	sp	Q501J6	DDX17	72399.5	CHAIN 1-650	-->cardiovascular system development -->positive regulation of intracellular estrogen receptor signaling pathway -->positive regulation of transcription, DNA-templated -->positive regulation of transcription from RNA polymerase II promoter -->post-embryonic development -->regulation of skeletal muscle cell differentiation -->RNA secondary structure unwinding -->transcription, DNA-templated	-->membrane -->nucleolus -->nucleoplasm -->nucleus	-->ATP binding -->ATP-dependent RNA helicase activity -->estrogen receptor binding -->poly(A) RNA binding -->transcription coactivator activity
Receptor expression-enhancing protein 5	sp	Q60870	REEP5	21050.7	CHAIN 1-185	-	-->extracellular exosome -->integral component of membrane	-
Mitochondrial import inner membrane translocase subunit TIM50	sp	Q9D880	TIM50	39776.4	CHAIN 1-353	-->mitochondrial membrane organization -->peptidyl-tyrosine dephosphorylation -->protein dephosphorylation -->protein import into mitochondrial matrix -->release of cytochrome c from mitochondria	-->integral component of membrane -->mitochondrial inner membrane -->mitochondrial inner membrane presequence translocase complex -->mitochondrion -->nuclear speck -->nucleoplasm	-->interleukin-2 receptor binding -->phosphoprotein phosphatase activity -->protein serine/threonine phosphatase activity -->protein tyrosine phosphatase activity -->ribonucleoprotein complex binding
Laminin subunit beta-1	sp	P02469	LAMB1	197090	CHAIN 1-1786	-->cell adhesion -->cell migration -->embryo implantation -->learning or memory -->negative regulation of cell adhesion -->neuron projection development -->odontogenesis -->positive regulation of cell migration	-->basal lamina -->basement membrane -->extracellular region -->laminin-10 complex -->laminin-1 complex -->laminin-2 complex -->laminin-8 complex -->laminin complex -->perinuclear region of cytoplasm -->proteinaceous extracellular matrix	-->enzyme binding -->extracellular matrix structural constituent -->glycosphingolipid binding -->integrin binding
Heterogeneous nuclear ribonucleoprotein Q	sp	Q7TMK9	HNRPQ	69632.6	CHAIN 1-623	-->cellular response to interferon-gamma -->CRD-mediated mRNA stabilization -->mRNA processing -->negative regulation of translation -->osteoblast differentiation -->RNA splicing	-->catalytic step 2 spliceosome -->CRD-mediated mRNA stability complex -->cytoplasm -->GAIT complex -->histone pre-mRNA 3'end processing complex -->membrane -->ribonucleoprotein complex	-->nucleotide binding -->poly(A) binding -->poly(A) RNA binding
Interferon-induced transmembrane protein 3	sp	Q9CQW9	IFM3	14954.3	CHAIN 1-137	-->defense response to virus -->negative regulation of cell proliferation -->negative regulation of viral entry into host cell -->negative regulation of viral genome replication -->negative regulation of viral transcription -->receptor-mediated endocytosis -->response to interferon-alpha -->response to interferon-beta -->response to interferon-gamma -->response to virus -->type I interferon signa…	-->Extracellular region or secreted Cytosol Plasma membrane Cytoskeleton Lysosome Endosome Peroxisome ER Golgi apparatus Nucleus Mitochondrion Manual annotation Automatic computational assertionGraphics by Christian Stolte; -->endoplasmic reticulum -->late endosome membrane -->lysosomal membrane -->nucleus -->plasma membrane -->apical part of cell -->cell surface -->cytoplasm -->cytoplasmic vesic…	-
Caveolae-associated protein 2	sp	Q63918	CAVN2	46763.9	CHAIN 1-418	-->positive regulation of transcription from RNA polymerase II promoter	-->cytoplasm -->cytosol -->membrane	-->phosphatidylserine binding
T-complex protein 1 subunit gamma	sp	P80318	TCPG	60630	CHAIN 1-545	-->binding of sperm to zona pellucida -->pore complex assembly -->protein folding -->toxin transport	-->cell body -->chaperonin-containing T-complex -->cytoplasm -->extracellular exosome -->microtubule -->myelin sheath -->plasma membrane -->zona pellucida receptor complex	-->ATP binding -->poly(A) RNA binding
Ras-related protein Rab-18	sp	P35293	RAB18	23035.2	CHAIN 1-206	-->brain development -->endoplasmic reticulum tubular network organization -->eye development -->intracellular protein transport -->lipid particle organization -->Rab protein signal transduction	-->apical plasma membrane -->basal plasma membrane -->endoplasmic reticulum tubular network -->extracellular exosome -->Golgi apparatus -->intracellular	-->GDP binding -->GTPase activity -->GTP binding
V-type proton ATPase subunit B, kidney isoform	sp	Q91YH6	VATB1	56790.6	CHAIN 1-513	-->ATP hydrolysis coupled proton transport -->ATP metabolic process -->calcium ion homeostasis -->excretion -->ossification -->pH reduction -->proton transport -->regulation of pH -->sensory perception of sound	-->apical plasma membrane -->basolateral plasma membrane -->cytoplasm -->cytosol -->extracellular exosome -->lateral plasma membrane -->membrane -->microvillus -->proton-transporting V-type ATPase, V1 domain -->vacuolar proton-transporting V-type ATPase complex	-->ATP binding -->hydrogen ion transmembrane transporter activity -->hydrolase activity, acting on acid anhydrides, catalyzing transmembrane movement of substances
40S ribosomal protein S25	sp	P62852	RS25	13742.1	CHAIN 1-125	-->ribosomal small subunit assembly	-->cytosolic small ribosomal subunit -->extracellular vesicular exosome -->nucleolus	-->poly(A) RNA binding -->structural constituent of ribosome
Apoptosis-inducing factor 1, mitochondrial	sp	Q9Z0X1	AIFM1	66765.5	CHAIN 1-612	-->activation of cysteine-type endopeptidase activity involved in apoptotic process -->apoptotic mitochondrial changes -->cell redox homeostasis -->intrinsic apoptotic signaling pathway in response to endoplasmic reticulum stress -->mitochondrial respiratory chain complex I assembly -->neuron apoptotic process -->neuron differentiation -->positive regulation of apoptotic process -->positive regul…	-->cytoplasm -->cytosol -->mitochondrial inner membrane -->mitochondrial intermembrane space -->mitochondrial outer membrane -->mitochondrion -->nucleus	-->DNA binding -->electron-transferring-flavoprotein dehydrogenase activity -->FAD binding -->NAD(P)H oxidase activity
Synaptic functional regulator FMR1	sp	P35922	FMR1	68989.1	CHAIN 1-614	-->anterograde axonal transport -->cellular response to DNA damage stimulus -->cellular response to hydroxyurea -->cellular response to UV -->cellular response to virus -->central nervous system development -->dendritic spine development -->gene silencing by RNA -->glutamate receptor signaling pathway -->modulation by host of viral RNA genome replication -->mRNA processing -->mRNA transport -->ne…	-->Extracellular region or secreted Cytosol Plasma membrane Cytoskeleton Lysosome Endosome Peroxisome ER Golgi apparatus Nucleus Mitochondrion Manual annotation Automatic computational assertionGraphics by Christian Stolte; -->cytosol -->Cajal body -->nucleolus -->nucleoplasm -->nucleus -->extrinsic component of plasma membrane -->postsynaptic membrane -->presynaptic membrane -->axon -->axon cyto…	-->chromatin binding -->dynein complex binding -->G-quadruplex RNA binding -->identical protein binding -->ion channel binding -->methylated histone binding -->microtubule binding -->miRNA binding -->mRNA 3'-UTR binding -->mRNA 5'-UTR binding -->mRNA binding -->poly(G) binding -->poly(U) RNA binding -->protein heterodimerization activity -->protein homodimerization activity
Filamin-B	sp	Q80X90	FLNB	277825	CHAIN 1-2602	-->skeletal muscle tissue development	-->cytoplasm -->extracellular vesicular exosome -->focal adhesion -->plasma membrane -->stress fiber	-->poly(A) RNA binding
Translocon-associated protein subunit alpha	sp	Q9CY50	SSRA	32065	CHAIN 1-286	-	-->endoplasmic reticulum -->endoplasmic reticulum membrane -->integral component of membrane	-
V-type proton ATPase subunit H	sp	Q8BVE3	VATH	55855	CHAIN 1-483	-->ATP hydrolysis coupled proton transport -->endocytosis	-->extracellular vesicular exosome -->lysosomal membrane -->vacuolar proton-transporting V-type ATPase, V1 domain	-->proton-transporting ATPase activity, rotational mechanism
FACT complex subunit SPT16	sp	Q920B9	SP16H	119825	CHAIN 1-1047	-->DNA repair -->DNA replication -->DNA replication-independent nucleosome organization -->positive regulation of transcription elongation from RNA polymerase II promoter -->transcription elongation from RNA polymerase II promoter	-->Extracellular region or secreted Cytosol Plasma membrane Cytoskeleton Lysosome Endosome Peroxisome ER Golgi apparatus Nucleus Mitochondrion Manual annotation Automatic computational assertionGraphics by Christian Stolte; -->FACT complex -->nucleus -->chromosome	-->histone binding -->nucleosome binding
Adiponectin	sp	Q60994	ADIPO	26809	CHAIN 1-247	-->adiponectin-activated signaling pathway -->brown fat cell differentiation -->cellular response to cAMP -->cellular response to drug -->cellular response to epinephrine stimulus -->cellular response to insulin stimulus -->circadian rhythm -->detection of oxidative stress -->fatty acid beta-oxidation -->fatty acid oxidation -->glucose homeostasis -->glucose metabolic process -->low-density lipop…	-->cell periphery -->cell surface -->collagen trimer -->endoplasmic reticulum -->extracellular exosome -->extracellular space -->perinuclear region of cytoplasm	-->hormone activity -->identical protein binding -->protein homodimerization activity -->receptor binding -->sialic acid binding
60S ribosomal protein L35	sp	Q6ZWV7	RL35	14552.5	CHAIN 1-123	-->translation	-->ribosome	-->structural constituent of ribosome
60S ribosomal protein L13a	sp	P19253	RL13A	23464.2	CHAIN 1-203	-->cellular response to interferon-gamma -->lung morphogenesis -->macrophage chemotaxis -->negative regulation of translation -->regulation of homeostatic process -->response to lipopolysaccharide -->translation	-->GAIT complex -->large ribosomal subunit -->ribonucleoprotein complex	-->mRNA binding -->structural constituent of ribosome
Eukaryotic translation initiation factor 3 subunit I	sp	Q9QZD9	EIF3I	36460.8	CHAIN 1-325	-->formation of translation preinitiation complex -->regulation of translational initiation -->translational initiation	-->eukaryotic 43S preinitiation complex -->eukaryotic 48S preinitiation complex -->eukaryotic translation initiation factor 3 complex -->eukaryotic translation initiation factor 3 complex, eIF3m -->extracellular exosome	-->translation initiation factor activity
Cullin-associated NEDD8-dissociated protein 1	sp	Q6ZQ38	CAND1	136332	CHAIN 1-1230	-->cell differentiation -->negative regulation of catalytic activity -->positive regulation of RNA polymerase II transcriptional preinitiation complex assembly -->positive regulation of transcription, DNA-templated -->protein ubiquitination -->SCF complex assembly	-->cullin-RING ubiquitin ligase complex -->cytoplasm -->extracellular vesicular exosome -->nucleus -->ubiquitin ligase complex	-
E3 ubiquitin-protein ligase TRIM21	sp	Q62191	RO52	54174.9	CHAIN 1-470	-->cell cycle -->innate immune response -->negative regulation of NF-kappaB transcription factor activity -->negative regulation of protein deubiquitination -->negative regulation of viral release from host cell -->negative regulation of viral transcription -->positive regulation of autophagy -->positive regulation of cell cycle -->positive regulation of sequence-specific DNA binding transcriptio…	-->autophagosome -->cytoplasm -->cytoplasmic mRNA processing body -->cytoplasmic vesicle -->nucleus	-->DNA binding -->identical protein binding -->ligase activity -->RNA binding -->ubiquitin-protein transferase activity -->zinc ion binding
40S ribosomal protein S23	sp	P62267	RS23	15807.5	CHAIN 1-143	-->translation	-->cytoplasm -->cytosolic small ribosomal subunit -->membrane -->nucleolus	-->poly(A) RNA binding -->structural constituent of ribosome
Heterogeneous nuclear ribonucleoprotein D-like	sp	Q9Z130	HNRDL	33558.8	CHAIN 1-301	-->mRNA metabolic process -->regulation of gene expression -->regulation of transcription, DNA-templated -->transcription, DNA-templated	-->cytoplasm -->extracellular vesicular exosome -->nucleoplasm -->nucleus	-->DNA binding -->double-stranded DNA binding -->nucleotide binding -->poly(A) binding -->poly(A) RNA binding -->poly(G) binding -->RNA binding -->single-stranded DNA binding
Prolyl 4-hydroxylase subunit alpha-2	sp	Q60716	P4HA2	61002.1	CHAIN 1-537	-->peptidyl-proline hydroxylation to 4-hydroxy-L-proline	-->cytoplasm -->endoplasmic reticulum -->endoplasmic reticulum lumen -->intracellular membrane-bounded organelle -->nucleus -->procollagen-proline 4-dioxygenase complex	-->iron ion binding -->L-ascorbic acid binding -->oxidoreductase activity, acting on single donors with incorporation of molecular oxygen, incorporation of two atoms of oxygen -->procollagen-proline 4-dioxygenase activity
Flotillin-1	sp	O08917	FLOT1	47513.4	CHAIN 1-428	-->axon guidance -->axonogenesis -->cellular response to exogenous dsRNA -->dsRNA transport -->endocytosis -->establishment of protein localization to plasma membrane -->extracellular matrix disassembly -->membrane raft assembly -->plasma membrane raft assembly -->positive regulation of cell adhesion molecule production -->positive regulation of cell-cell adhesion mediated by cadherin -->positive…	-->basolateral plasma membrane -->caveola -->cell-cell adherens junction -->cell-cell contact zone -->centriolar satellite -->COP9 signalosome -->cortical actin cytoskeleton -->cytoplasmic vesicle -->early endosome -->endosome -->extracellular exosome -->flotillin complex -->focal adhesion -->lamellipodium -->lysosomal membrane	-->protease binding -->protein heterodimerization activity
Acetyl-CoA acetyltransferase, mitochondrial	sp	Q8QZT1	THIL	44816.1	CHAIN 1-424	-->adipose tissue development -->brain development -->liver development -->metanephric proximal convoluted tubule development -->protein homooligomerization -->response to hormone -->response to organic cyclic compound -->response to starvation	-->extracellular vesicular exosome -->mitochondrial inner membrane -->mitochondrial matrix -->mitochondrion	-->acetyl-CoA C-acetyltransferase activity -->coenzyme binding -->metal ion binding
Desmoglein-1-beta	sp	Q7TSF1	DSG1B	114454	CHAIN 1-1060	-->homophilic cell adhesion via plasma membrane adhesion molecules	-->cytoplasmic side of plasma membrane -->desmosome -->extracellular exosome -->extracellular matrix -->integral component of membrane	-->calcium ion binding -->gamma-catenin binding
Ras and EF-hand domain-containing protein homolog	sp	Q5RI75	RASEF			-	-	-
Y-box-binding protein 1	sp	P62960	YBOX1	35730	CHAIN 1-322	-->CRD-mediated mRNA stabilization -->in utero embryonic development -->mRNA processing -->negative regulation of striated muscle cell differentiation -->negative regulation of transcription from RNA polymerase II promoter -->positive regulation of cell division -->positive regulation of transcription from RNA polymerase II promoter -->regulation of transcription, DNA-templated -->RNA splicing	-->CRD-mediated mRNA stability complex -->cytoplasm -->cytoplasmic stress granule -->extracellular vesicular exosome -->histone pre-mRNA 3'end processing complex -->intracellular membrane-bounded organelle -->nuclear membrane -->nucleus -->ribonucleoprotein complex -->U12-type spliceosomal complex	-->chromatin binding -->DNA binding -->poly(A) RNA binding -->RNA binding -->RNA polymerase II core promoter proximal region sequence-specific DNA binding -->RNA polymerase II core promoter proximal region sequence-specific DNA binding transcription factor activity involved in positive regulation of transcription -->single-stranded DNA binding
Membrane primary amine oxidase	sp	O70423	AOC3	84533.6	CHAIN 1-765	-->amine metabolic process -->cell adhesion -->response to antibiotic	-->cell surface -->cytoplasm -->early endosome -->endoplasmic reticulum -->Golgi apparatus -->integral component of membrane -->microvillus -->plasma membrane	-->aliphatic-amine oxidase activity -->aminoacetone:oxygen oxidoreductase(deaminating) activity -->calcium ion binding -->copper ion binding -->phenethylamine:oxygen oxidoreductase (deaminating) activity -->primary amine oxidase activity -->protein heterodimerization activity -->quinone binding -->tryptamine:oxygen oxidoreductase (deaminating) activity
Probable 28S rRNA (cytosine-C(5))-methyltransferase	sp	Q922K7	NOP2	86751.8	CHAIN 1-793	-->rRNA processing	-->nucleolus	-->poly(A) RNA binding -->S-adenosylmethionine-dependent methyltransferase activity
Anionic trypsin-2	sp	P07146	TRY2	26203.5	CHAIN 1-246	-->collagen catabolic process -->digestion -->proteolysis -->response to caffeine -->response to nicotine -->response to nutrient	-->extracellular region -->extracellular space	-->calcium ion binding -->serine-type endopeptidase activity
Mitochondrial peptide methionine sulfoxide reductase	sp	Q9D6Y7	MSRA	25988.4	CHAIN 1-233	-->protein repair -->response to oxidative stress	-->actin cytoskeleton -->cytoplasm -->extracellular exosome -->membrane -->mitochondrion -->nucleoplasm	-->peptide-methionine (S)-S-oxide reductase activity
Procollagen galactosyltransferase 1	sp	Q8K297	GT251	71060.5	CHAIN 1-617	-	-->endoplasmic reticulum lumen -->membrane	-->procollagen galactosyltransferase activity
28S ribosomal protein S34, mitochondrial	sp	Q9JIK9	RT34	25826.7	CHAIN 1-218	-->mitochondrial translation	-->mitochondrion -->ribosome	-->structural constituent of ribosome
Endoplasmic reticulum-Golgi intermediate compartment protein 1	sp	Q9DC16	ERGI1	32562.2	CHAIN 1-290	-->ER to Golgi vesicle-mediated transport	-->Extracellular region or secreted Cytosol Plasma membrane Cytoskeleton Lysosome Endosome Peroxisome ER Golgi apparatus Nucleus Mitochondrion Manual annotation Automatic computational assertionGraphics by Christian Stolte; -->endoplasmic reticulum membrane -->Golgi membrane -->nucleoplasm -->endoplasmic reticulum-Golgi intermediate compartment -->endoplasmic reticulum-Golgi intermediate compartm…	-
28S ribosomal protein S5, mitochondrial	sp	Q99N87	RT05	48206.5	CHAIN 1-432	-->translation	-->mitochondrial small ribosomal subunit -->mitochondrion	-->poly(A) RNA binding -->structural constituent of ribosome
Peptidyl-prolyl cis-trans isomerase B	sp	P24369	PPIB	23713.5	CHAIN 1-216	-->bone development -->chaperone-mediated protein folding -->positive regulation of multicellular organism growth -->protein peptidyl-prolyl isomerization -->protein stabilization	-->endoplasmic reticulum -->extracellular vesicular exosome -->macromolecular complex -->nucleus	-->peptide binding -->peptidyl-prolyl cis-trans isomerase activity -->poly(A) RNA binding -->protein complex binding
Actin-related protein 2/3 complex subunit 5-like protein	sp	Q9D898	ARP5L	16980.3	CHAIN 1-153	-->Arp2/3 complex-mediated actin nucleation	-->Arp2/3 protein complex -->cytoplasm -->extracellular exosome -->focal adhesion	-
40S ribosomal protein S9	sp	Q6ZWN5	RS9	22591.4	CHAIN 1-194	-->positive regulation of cell proliferation -->translation	-->cytosolic small ribosomal subunit -->extracellular vesicular exosome -->nucleolus -->ribonucleoprotein complex	-->poly(A) RNA binding -->rRNA binding -->structural constituent of ribosome -->translation regulator activity
Interleukin enhancer-binding factor 2	sp	Q9CXY6	ILF2	43062.1	CHAIN 1-390	-->immune response -->positive regulation of transcription, DNA-templated -->transcription, DNA-templated	-->cytoplasm -->nucleolus -->nucleus -->ribonucleoprotein complex	-->ATP binding -->DNA binding -->double-stranded RNA binding -->poly(A) RNA binding -->transferase activity
Catalase	sp	P24270	CATA	59795.3	CHAIN 1-527	-->aerobic respiration -->cellular response to growth factor stimulus -->cholesterol metabolic process -->hemoglobin metabolic process -->hydrogen peroxide catabolic process -->menopause -->negative regulation of apoptotic process -->negative regulation of NF-kappaB transcription factor activity -->osteoblast differentiation -->positive regulation of cell division -->positive regulation of NF-kap…	-->cytosol -->endoplasmic reticulum -->extracellular vesicular exosome -->Golgi apparatus -->lysosome -->mitochondrial intermembrane space -->mitochondrion -->peroxisomal membrane -->peroxisome -->plasma membrane	-->aminoacylase activity -->catalase activity -->heme binding -->metal ion binding -->NADP binding -->oxidoreductase activity, acting on peroxide as acceptor
D-3-phosphoglycerate dehydrogenase	sp	Q61753	SERA	56585.5	CHAIN 1-533	-->G1 to G0 transition -->gamma-aminobutyric acid metabolic process -->glial cell development -->glutamine metabolic process -->glycine metabolic process -->L-serine biosynthetic process -->L-serine metabolic process -->neural tube development -->neurogenesis -->neuron projection development -->regulation of gene expression -->spinal cord development -->taurine metabolic process -->threonine meta…	-->extracellular vesicular exosome -->myelin sheath	-->NAD binding -->phosphoglycerate dehydrogenase activity
Protein disulfide-isomerase A4	sp	P08003	PDIA4	71982.4	CHAIN 1-638	-->cell redox homeostasis -->chaperone-mediated protein folding -->protein folding -->response to endoplasmic reticulum stress	-->cell surface -->endoplasmic reticulum -->endoplasmic reticulum lumen	-->poly(A) RNA binding -->protein disulfide isomerase activity
Activated RNA polymerase II transcriptional coactivator p15	sp	P11031	TCP4	14427.4	CHAIN 1-127	-->positive regulation of transcription initiation from RNA polymerase II promoter -->protein homooligomerization -->regulation of transcription by RNA polymerase II -->SMAD protein signal transduction	-->Extracellular region or secreted Cytosol Plasma membrane Cytoskeleton Lysosome Endosome Peroxisome ER Golgi apparatus Nucleus Mitochondrion Manual annotation Automatic computational assertionGraphics by Christian Stolte; -->nucleolus -->nucleus -->transcription factor complex	-->activating transcription factor binding -->DNA helicase activity -->double-stranded DNA binding -->identical protein binding -->single-stranded DNA binding -->transcriptional activator activity, RNA polymerase II distal enhancer sequence-specific DNA binding -->transcription coactivator activity
AP-2 complex subunit sigma	sp	P62743	AP2S1	17017.7	CHAIN 1-142	-->endocytosis -->intracellular protein transport	-->Extracellular region or secreted Cytosol Plasma membrane Cytoskeleton Lysosome Endosome Peroxisome ER Golgi apparatus Nucleus Mitochondrion Manual annotation Automatic computational assertionGraphics by Christian Stolte; -->AP-2 adaptor complex	-->protein transporter activity
Dynactin subunit 3	sp	Q9Z0Y1	DCTN3	20978.3	CHAIN 1-186	-->cytokinesis -->microtubule-based process -->mitotic nuclear division	-->centrosome -->cleavage furrow -->condensed chromosome kinetochore -->dynactin complex -->microtubule associated complex -->midbody -->perinuclear region of cytoplasm -->spindle	-
ATP-dependent Clp protease ATP-binding subunit clpX-like, mitochondrial	sp	Q9JHS4	CLPX	69228.7	CHAIN 1-634	-->positive regulation of peptidase activity -->protein catabolic process -->protein folding -->proteolysis -->proteolysis involved in cellular protein catabolic process	-->cytoplasm -->endopeptidase Clp complex -->mitochondrial endopeptidase Clp complex -->mitochondrial inner membrane -->mitochondrial matrix -->mitochondrial nucleoid -->mitochondrion -->nucleoplasm	-->ATPase activity -->ATP binding -->ATP-dependent peptidase activity -->metal ion binding -->peptidase activator activity
Pre-mRNA-splicing factor ATP-dependent RNA helicase DHX15	sp	O35286	DHX15	91006.9	CHAIN 1-795	-->mRNA splicing, via spliceosome	-->cytoplasm -->nucleolus -->nucleoplasm -->nucleus -->spliceosomal complex -->U12-type spliceosomal complex -->U2-type post-mRNA release spliceosomal complex	-->ATP binding -->ATP-dependent RNA helicase activity -->double-stranded RNA binding -->poly(A) RNA binding
Nuclear cap-binding protein subunit 2	sp	Q9CQ49	NCBP2	18017.1	CHAIN 1-156	-->gene silencing by RNA -->mRNA cis splicing, via spliceosome -->mRNA splicing, via spliceosome -->mRNA transport -->nuclear-transcribed mRNA catabolic process, nonsense-mediated decay -->positive regulation of mRNA 3'-end processing -->positive regulation of RNA export from nucleus -->pre-mRNA cleavage required for polyadenylation -->regulation of translational initiation -->RNA splicing -->snR…	-->Extracellular region or secreted Cytosol Plasma membrane Cytoskeleton Lysosome Endosome Peroxisome ER Golgi apparatus Nucleus Mitochondrion Manual annotation Automatic computational assertionGraphics by Christian Stolte; -->nucleoplasm -->nucleus -->cytoplasm -->mRNA cap binding complex -->nuclear cap binding complex -->RNA cap binding complex	-->mRNA binding -->RNA 7-methylguanosine cap binding -->RNA cap binding -->snRNA binding
ATP-dependent RNA helicase DDX3X	sp	Q62167	DDX3X	73101.4	CHAIN 1-662	-->ATP catabolic process -->cellular response to arsenic-containing substance -->cellular response to osmotic stress -->chromosome segregation -->DNA duplex unwinding -->extrinsic apoptotic signaling pathway via death domain receptors -->innate immune response -->intracellular signal transduction -->intrinsic apoptotic signaling pathway -->mature ribosome assembly -->negative regulation of apopto…	-->cytoplasm -->cytoplasmic stress granule -->mitochondrial outer membrane -->nucleus	-->ATPase activity -->ATP binding -->ATP-dependent DNA helicase activity -->ATP-dependent RNA helicase activity -->DNA binding -->eukaryotic initiation factor 4E binding -->mRNA 5'-UTR binding -->poly(A) binding -->ribosomal small subunit binding -->RNA binding -->RNA stem-loop binding -->transcription factor binding -->translation initiation factor binding
Tetratricopeptide repeat protein 7B	sp	E9Q6P5	TTC7B	94203.1	CHAIN 1-843	-->phosphatidylinositol phosphorylation -->protein localization to plasma membrane	-->Extracellular region or secreted Cytosol Plasma membrane Cytoskeleton Lysosome Endosome Peroxisome ER Golgi apparatus Nucleus Mitochondrion Manual annotation Automatic computational assertionGraphics by Christian Stolte; -->cytosol -->plasma membrane	-
Peptidyl-tRNA hydrolase ICT1, mitochondrial	sp	Q8R035	ICT1	23477	CHAIN 1-206	-->mitochondrial translational termination -->rescue of stalled ribosome	-->mitochondrial large ribosomal subunit -->mitochondrion	-->aminoacyl-tRNA hydrolase activity -->ribosome binding -->translation release factor activity, codon nonspecific
Lysine--tRNA ligase	sp	Q99MN1	SYK	67839.7	CHAIN 1-595	-->lysyl-tRNA aminoacylation	-->cytoplasm -->microtubule cytoskeleton -->mitochondrion	-->ATP binding -->lysine-tRNA ligase activity -->metal ion binding -->nucleic acid binding
Influenza virus NS1A-binding protein homolog	sp	Q920Q8	NS1BP			-	-	-
Leucine--tRNA ligase, cytoplasmic	sp	Q8BMJ2	SYLC	134192	CHAIN 1-1178	-->leucyl-tRNA aminoacylation	-->cytoplasm -->cytosol -->nucleus	-->aminoacyl-tRNA editing activity -->ATP binding -->leucine-tRNA ligase activity
Dynein light chain 2, cytoplasmic	sp	Q9D0M5	DYL2	10349.8	CHAIN 1-89	-->intracellular transport -->microtubule-based process -->synaptic target recognition	-->centrosome -->cytoplasm -->dynein complex -->membrane -->microtubule -->myosin complex -->nucleus	-->motor activity
60S ribosomal protein L28	sp	P41105	RL28	15733.5	CHAIN 1-137	-->translation	-->cell body -->cytoplasm -->cytoplasmic ribonucleoprotein granule -->cytosolic large ribosomal subunit -->dendrite -->extracellular vesicular exosome -->membrane	-->poly(A) RNA binding -->structural constituent of ribosome
Trinucleotide repeat-containing gene 6B protein	sp	Q8BKI2	TNR6B	191963	CHAIN 1-1810	-->gene silencing by RNA -->positive regulation of nuclear-transcribed mRNA catabolic process, deadenylation-dependent decay -->positive regulation of nuclear-transcribed mRNA poly(A) tail shortening -->regulation of translation	-->cytoplasmic mRNA processing body	-->nucleotide binding -->poly(A) RNA binding
Sideroflexin-1	sp	Q99JR1	SFXN1	35649.4	CHAIN 1-322	-->erythrocyte differentiation -->iron ion homeostasis -->iron ion transport	-->integral component of membrane -->mitochondrial inner membrane -->mitochondrion	-->cation transmembrane transporter activity
Serine/arginine repetitive matrix protein 2	sp	Q8BTI8	SRRM2	294840	CHAIN 1-2703	-->mRNA processing -->RNA splicing	-->Cajal body -->catalytic step 2 spliceosome -->nuclear speck	-->poly(A) RNA binding
Poly(rC)-binding protein 1	sp	P60335	PCBP1	37497.8	CHAIN 1-356	-->mRNA processing -->positive regulation of translation	-->cytoplasm -->extracellular vesicular exosome -->intracellular membrane-bounded organelle -->membrane -->nucleoplasm -->ribonucleoprotein complex	-->poly(A) RNA binding -->RNA binding -->single-stranded DNA binding -->translation activator activity
Poly(rC)-binding protein 2	sp	Q61990	PCBP2	38221.7	CHAIN 1-362	-->defense response to virus -->innate immune response -->negative regulation of defense response to virus -->proteasome-mediated ubiquitin-dependent protein catabolic process	-->cytoplasm -->extracellular exosome -->focal adhesion -->membrane -->nucleoplasm -->nucleus -->ribonucleoprotein complex	-->DNA binding -->enzyme binding -->poly(A) RNA binding -->RNA binding -->ubiquitin protein ligase binding
Trifunctional enzyme subunit beta, mitochondrial	sp	Q99JY0	ECHB	51386.3	CHAIN 1-475	-->fatty acid beta-oxidation	-->endoplasmic reticulum -->extracellular vesicular exosome -->mitochondrial fatty acid beta-oxidation multienzyme complex -->mitochondrial inner membrane -->mitochondrial nucleoid -->mitochondrial outer membrane -->mitochondrion	-->acetyl-CoA C-acyltransferase activity -->enoyl-CoA hydratase activity -->fatty-acyl-CoA binding -->long-chain-3-hydroxyacyl-CoA dehydrogenase activity -->long-chain-enoyl-CoA hydratase activity -->NAD binding -->poly(A) RNA binding
Coatomer subunit beta	sp	Q9JIF7	COPB	107066	CHAIN 1-953	-->intracellular protein transport -->intra-Golgi vesicle-mediated transport	-->COPI-coated vesicle -->COPI vesicle coat -->cytoplasm -->endoplasmic reticulum-Golgi intermediate compartment -->Golgi apparatus -->intracellular membrane-bounded organelle -->membrane -->plasma membrane	-->structural molecule activity
Src substrate cortactin	sp	Q60598	SRC8	61249.8	CHAIN 1-546	-->actin cytoskeleton reorganization -->actin filament polymerization -->cell motility -->dendritic spine maintenance -->focal adhesion assembly -->intracellular protein transport -->lamellipodium organization -->negative regulation of extrinsic apoptotic signaling pathway -->neuron projection morphogenesis -->positive regulation of actin filament polymerization -->positive regulation of smooth m…	-->actin filament -->cell cortex -->cell junction -->coated pit -->cortical cytoskeleton -->cytoplasm -->cytosol -->dendritic spine -->extracellular exosome -->focal adhesion -->Golgi apparatus -->intracellular membrane-bounded organelle -->lamellipodium -->mitotic spindle midzone -->plasma membrane	-->profilin binding
Cleavage and polyadenylation specificity factor subunit 5	sp	Q9CQF3	CPSF5	26240.3	CHAIN 1-227	-->mRNA cleavage -->mRNA polyadenylation -->mRNA processing -->protein tetramerization	-->centrosome -->mRNA cleavage factor complex -->nucleus -->paraspeckles	-->AU-rich element binding -->histone deacetylase binding -->hydrolase activity -->mRNA binding -->poly(A) RNA binding -->protein homodimerization activity
RuvB-like 1	sp	P60122	RUVB1	50214	CHAIN 1-456	-->cell division -->DNA duplex unwinding -->DNA recombination -->DNA repair -->histone H2A acetylation -->histone H4 acetylation -->mitotic nuclear division -->regulation of growth -->regulation of transcription, DNA-templated -->transcription, DNA-templated	-->cytoplasm -->extracellular vesicular exosome -->Golgi apparatus -->Ino80 complex -->intracellular membrane-bounded organelle -->MLL1 complex -->NuA4 histone acetyltransferase complex -->nucleoplasm -->nucleus -->ribonucleoprotein complex -->Swr1 complex	-->ATP binding -->ATP-dependent 5'-3' DNA helicase activity -->DNA helicase activity
Inactive tyrosine-protein kinase PRAG1	sp	Q571I4	PRAG1	126639	CHAIN 1-1179	-	-	-->ATP binding -->non-membrane spanning protein tyrosine kinase activity -->protein kinase activity
Proteasomal ubiquitin receptor ADRM1	sp	Q9JKV1	ADRM1	42060.1	CHAIN 1-407	-->adipose tissue development -->follicle-stimulating hormone signaling pathway -->oogenesis -->ovarian follicle development -->positive regulation of endopeptidase activity -->positive regulation of growth hormone receptor signaling pathway -->proteasome assembly -->regulation of T cell differentiation in thymus -->seminiferous tubule development -->Sertoli cell development -->spermatid developm…	-->cytoplasm -->nucleoplasm -->plasma membrane -->proteasome complex	-->endopeptidase activator activity -->protease binding -->proteasome binding
Ras-related protein Rab-5A	sp	Q9CQD1	RAB5A	23598.6	CHAIN 1-215	-->early endosome to late endosome transport -->endocytosis -->intracellular protein transport -->positive regulation of exocytosis -->positive regulation of smooth muscle cell migration -->positive regulation of smooth muscle cell proliferation -->Rab protein signal transduction -->receptor internalization involved in canonical Wnt signaling pathway -->regulation of endocytosis -->regulation of …	-->actin cytoskeleton -->axon -->axon terminus -->cytoplasm -->cytoplasmic side of early endosome membrane -->cytosol -->dendrite -->early endosome -->endocytic vesicle -->endosome -->extracellular exosome -->melanosome -->membrane raft -->neuronal cell body -->perinuclear region of cytoplasm	-->GDP binding -->GTPase activity -->GTP binding -->guanyl nucleotide binding
Isocitrate dehydrogenase [NADP], mitochondrial	sp	P54071	IDHP	50906.2	CHAIN 1-452	-->2-oxoglutarate metabolic process -->glyoxylate cycle -->isocitrate metabolic process -->response to stress -->tricarboxylic acid cycle	-->mitochondrial inner membrane -->mitochondrion	-->isocitrate dehydrogenase (NADP+) activity -->magnesium ion binding -->NAD binding
60S ribosomal protein L26	sp	P61255	RL26	17258.2	CHAIN 1-145	-->translation	-->large ribosomal subunit	-->structural constituent of ribosome
Importin subunit beta-1	sp	P70168	IMB1	97184.1	CHAIN 1-876	-->protein import into nucleus -->ribosomal protein import into nucleus	-->endoplasmic reticulum tubular network -->extracellular vesicular exosome -->nuclear membrane -->protein complex	-->poly(A) RNA binding -->protein transporter activity
Pre-mRNA-processing factor 40 homolog A	sp	Q9R1C7	PR40A	108481	CHAIN 1-953	-->cell migration -->cytoskeleton organization -->mRNA splicing, via spliceosome -->regulation of cell shape -->regulation of cytokinesis	-->cytoplasm -->membrane -->nuclear matrix -->nuclear speck -->nucleoplasm -->U1 snRNP -->U2-type prespliceosome	-->poly(A) RNA binding -->proline-rich region binding -->RNA binding
60S ribosomal protein L27a	sp	P14115	RL27A	16605.5	CHAIN 1-148	-->translation	-->ribosome	-->structural constituent of ribosome
Enhancer of rudimentary homolog	sp	P84089	ERH	12258.9	CHAIN 1-104	-->cell cycle -->osteoblast differentiation -->positive regulation of Notch signaling pathway -->pyrimidine nucleotide biosynthetic process	-->membrane -->methylosome -->midbody	-->methyl-CpG binding
Histone H1.5	sp	P43276	H15	22576.1	CHAIN 1-223	-->muscle organ development -->nucleosome assembly	-->nucleosome -->nucleus	-->DNA binding
Unconventional myosin-VI	sp	Q64331	MYO6	146409	CHAIN 1-1265	-->auditory receptor cell differentiation -->cellular response to electrical stimulus -->dendrite development -->DNA damage response, signal transduction by p53 class mediator -->endocytosis -->glutamate secretion -->inner ear development -->inner ear morphogenesis -->locomotory behavior -->positive regulation of transcription from RNA polymerase II promoter -->protein targeting -->regulation of …	-->axon -->brush border -->coated pit -->cytoplasm -->cytoplasmic membrane-bounded vesicle -->DNA-directed RNA polymerase II, holoenzyme -->extracellular exosome -->filamentous actin -->Golgi apparatus -->membrane -->myosin complex -->neuronal cell body -->nuclear membrane -->nucleoplasm -->nucleus	-->actin filament binding -->ATP binding -->motor activity
Transcription elongation factor, mitochondrial	sp	Q5SSK3	TEFM	41873.7	CHAIN 1-364	-->mitochondrial transcription -->oxidative phosphorylation -->regulation of transcription, DNA-templated	-->Extracellular region or secreted Cytosol Plasma membrane Cytoskeleton Lysosome Endosome Peroxisome ER Golgi apparatus Nucleus Mitochondrion Manual annotation Automatic computational assertionGraphics by Christian Stolte; -->mitochondrial matrix -->mitochondrial nucleoid -->mitochondrion -->intracellular ribonucleoprotein complex	-->DNA polymerase processivity factor activity -->nucleic acid binding
La-related protein 1	sp	Q6ZQ58	LARP1	121125	CHAIN 1-1072	-->cell proliferation -->positive regulation of macroautophagy -->positive regulation of translation -->TOR signaling -->translational initiation	-->cytoplasm -->membrane -->nucleoplasm -->TORC1 complex	-->eukaryotic initiation factor 4E binding -->mRNA 3'-UTR binding -->mRNA 5'-UTR binding -->poly(A) RNA binding -->RNA cap binding -->translation activator activity -->translation initiation factor binding
Splicing factor 3B subunit 5	sp	Q923D4	SF3B5			-	-	-
Calcium-binding mitochondrial carrier protein Aralar1	sp	Q8BH59	CMC1	74569.6	CHAIN 1-677	-->aspartate transport -->L-glutamate transport -->malate-aspartate shuttle -->response to calcium ion	-->integral component of membrane -->mitochondrial inner membrane -->mitochondrion	-->calcium ion binding -->L-aspartate transmembrane transporter activity -->L-glutamate transmembrane transporter activity
Hexokinase-2	sp	O08528	HXK2	102535	CHAIN 1-917	-->apoptotic mitochondrial changes -->carbohydrate phosphorylation -->cellular glucose homeostasis -->establishment of protein localization to mitochondrion -->glucose 6-phosphate metabolic process -->glucose metabolic process -->glycolytic process -->lactation -->maintenance of protein location in mitochondrion -->negative regulation of mitochondrial membrane permeability -->negative regulation …	-->cytosol -->membrane -->mitochondrial outer membrane -->mitochondrion	-->ATP binding -->fructokinase activity -->glucokinase activity -->glucose binding -->hexokinase activity -->mannokinase activity
RNA-binding protein with serine-rich domain 1	sp	Q99M28	RNPS1	34208.2	CHAIN 1-305	-->mRNA processing -->negative regulation of mRNA splicing, via spliceosome -->nuclear-transcribed mRNA catabolic process, nonsense-mediated decay -->positive regulation of apoptotic process -->regulation of alternative mRNA splicing, via spliceosome -->RNA splicing	-->ASAP complex -->cytoplasm -->nuclear speck -->nucleoplasm -->nucleus	-->mRNA 3'-UTR binding -->nucleotide binding -->poly(A) RNA binding
40S ribosomal protein S21	sp	Q9CQR2	RS21	9141.36	CHAIN 1-83	-->endonucleolytic cleavage in ITS1 to separate SSU-rRNA from 5.8S rRNA and LSU-rRNA from tricistronic rRNA transcript (SSU-rRNA, 5.8S rRNA, LSU-rRNA) -->endonucleolytic cleavage to generate mature 3'-end of SSU-rRNA from (SSU-rRNA, 5.8S rRNA, LSU-rRNA) -->ribosomal small subunit biogenesis -->translational elongation	-->cytoplasm -->cytosolic small ribosomal subunit -->small ribosomal subunit	-->poly(A) RNA binding -->protein N-terminus binding -->ribosome binding -->structural constituent of ribosome
AP-2 complex subunit beta	sp	Q9DBG3	AP2B1	104583	CHAIN 1-937	-->endocytosis -->intracellular protein transport	-->clathrin adaptor complex -->coated pit -->plasma membrane	-->protein transporter activity
AP-1 complex subunit beta-1	sp	O35643	AP1B1	103935	CHAIN 1-943	-->intracellular protein transport -->vesicle-mediated transport	-->clathrin adaptor complex -->cytoplasmic vesicle -->trans-Golgi network	-->protein kinase binding -->protein transporter activity
Actin-related protein 3	sp	Q99JY9	ARP3	47357.2	CHAIN 1-418	-->asymmetric cell division -->cilium morphogenesis -->establishment or maintenance of cell polarity -->meiotic cell cycle -->meiotic chromosome movement towards spindle pole -->meiotic cytokinesis -->positive regulation of actin filament polymerization -->positive regulation of dendrite morphogenesis -->positive regulation of filopodium assembly -->positive regulation of lamellipodium assembly -…	-->cell-cell junction -->excitatory synapse -->extracellular vesicular exosome -->Golgi membrane -->hemidesmosome -->lamellipodium -->podosome	-->ATP binding
FAS-associated factor 2	sp	Q3TDN2	FAF2	52471.3	CHAIN 1-445	-->ER-associated ubiquitin-dependent protein catabolic process -->lipid particle organization -->response to unfolded protein -->retrograde protein transport, ER to cytosol	-->endoplasmic reticulum -->lipid particle -->VCP-NPL4-UFD1 AAA ATPase complex	-->lipase binding -->lipase inhibitor activity -->ubiquitin binding -->ubiquitin protein ligase binding
39S ribosomal protein L23, mitochondrial	sp	O35972	RM23	17121.6	CHAIN 1-146	-->mitochondrial translation -->translation	-->Extracellular region or secreted Cytosol Plasma membrane Cytoskeleton Lysosome Endosome Peroxisome ER Golgi apparatus Nucleus Mitochondrion Manual annotation Automatic computational assertionGraphics by Christian Stolte; -->mitochondrial large ribosomal subunit -->mitochondrion -->fibrillar center	-->RNA binding -->structural constituent of ribosome
von Willebrand factor A domain-containing protein 8	sp	Q8CC88	VWA8	213421	CHAIN 1-1905	-	-->extracellular region -->mitochondrion	-->ATPase activity -->ATP binding
RB1-inducible coiled-coil protein 1	sp	Q9ESK9	RBCC1	182350	CHAIN 1-1588	-->autophagic vacuole assembly -->cell cycle -->heart development -->JNK cascade -->liver development -->negative regulation of apoptotic process -->negative regulation of extrinsic apoptotic signaling pathway -->positive regulation of cell size -->positive regulation of protein phosphorylation -->regulation of autophagy -->regulation of transcription, DNA-templated -->transcription, DNA-templated	-->ATG1/UKL1 signaling complex -->cytoplasm -->cytosol -->nuclear membrane -->nucleus -->pre-autophagosomal structure -->pre-autophagosomal structure membrane -->ULK1-ATG13-FIP200 complex	-->protein kinase binding
Peripherin	sp	P15331	PERI	54267.6	CHAIN 1-475	-->intermediate filament cytoskeleton organization	-->axon -->C-fiber -->extracellular vesicular exosome -->intermediate filament -->membrane -->neurofilament -->neuronal cell body -->photoreceptor outer segment -->photoreceptor outer segment membrane -->type III intermediate filament	-->structural molecule activity
GTP-binding nuclear protein Ran	sp	P62827	RAN	24423.1	CHAIN 1-216	-->actin cytoskeleton organization -->cell division -->cellular protein complex localization -->cellular protein localization -->metabolic process -->mitotic nuclear division -->positive regulation of protein binding -->protein export from nucleus -->protein import into nucleus -->ribosomal large subunit export from nucleus -->ribosomal small subunit export from nucleus -->ribosomal subunit expor…	-->chromatin -->cytoplasm -->extracellular vesicular exosome -->melanosome -->membrane -->nucleus -->protein complex -->recycling endosome	-->GDP binding -->GTPase activity -->GTP binding -->poly(A) RNA binding
ATP-dependent RNA helicase A	sp	O70133	DHX9	149475	CHAIN 1-1380	-->cellular response to heat -->circadian rhythm	-->CRD-mediated mRNA stability complex -->nucleolus -->ribonucleoprotein complex	-->ATP binding -->ATP-dependent helicase activity -->DNA binding -->RNA binding
cAMP-dependent protein kinase catalytic subunit alpha	sp	P05132	KAPCA	40570.6	CHAIN 1-351	-->cellular response to glucose stimulus -->cellular response to parathyroid hormone stimulus -->mesoderm formation -->negative regulation of smoothened signaling pathway involved in dorsal/ventral neural tube patterning -->neural tube closure -->peptidyl-serine phosphorylation -->peptidyl-threonine phosphorylation -->positive regulation of cell cycle arrest -->positive regulation of protein expo…	-->AMP-activated protein kinase complex -->centrosome -->ciliary base -->cytoplasm -->cytosol -->extracellular exosome -->mitochondrion -->neuromuscular junction -->nucleoplasm -->nucleus -->plasma membrane -->sperm midpiece	-->ATP binding -->cAMP-dependent protein kinase activity -->protein kinase activity -->protein kinase A regulatory subunit binding -->protein kinase binding -->protein serine/threonine/tyrosine kinase activity -->protein serine/threonine kinase activity -->ubiquitin protein ligase binding
Calpain small subunit 1	sp	O88456	CPNS1	28463.1	CHAIN 1-269	-->proteolysis	-->cytoplasm -->cytosol -->extracellular vesicular exosome -->membrane -->plasma membrane	-->calcium-dependent cysteine-type endopeptidase activity -->calcium ion binding
Fumarate hydratase, mitochondrial	sp	P97807	FUMH	54356.7	CHAIN 1-507	-->fumarate metabolic process -->homeostasis of number of cells within a tissue -->tricarboxylic acid cycle	-->extracellular vesicular exosome -->mitochondrion -->tricarboxylic acid cycle enzyme complex	-->fumarate hydratase activity
Peroxiredoxin-1	sp	P35700	PRDX1	22176.5	CHAIN 1-199	-->cell proliferation -->erythrocyte homeostasis -->hydrogen peroxide catabolic process -->natural killer cell mediated cytotoxicity -->regulation of NF-kappaB import into nucleus -->regulation of stress-activated MAPK cascade -->removal of superoxide radicals -->response to oxidative stress -->response to reactive oxygen species -->retina homeostasis	-->cytosol -->extracellular space -->extracellular vesicular exosome -->mitochondrial matrix -->mitochondrion -->nuclear euchromatin -->nucleolus -->peroxisomal matrix	-->heme binding -->identical protein binding -->poly(A) RNA binding -->thioredoxin peroxidase activity
Actin-related protein 2/3 complex subunit 2	sp	Q9CVB6	ARPC2	34357.1	CHAIN 1-300	-->Arp2/3 complex-mediated actin nucleation -->positive regulation of actin filament polymerization -->positive regulation of lamellipodium assembly -->positive regulation of substrate adhesion-dependent cell spreading	-->Arp2/3 protein complex -->cell leading edge -->cytoplasm -->endosome -->extracellular exosome -->focal adhesion -->Golgi apparatus -->neuron projection -->plasma membrane -->synapse	-->structural constituent of cytoskeleton
Endoplasmin	sp	P08113	ENPL	92475.8	CHAIN 1-802	-->actin rod assembly -->cellular response to ATP -->ER-associated ubiquitin-dependent protein catabolic process -->negative regulation of apoptotic process -->protein folding -->regulation of phosphoprotein phosphatase activity -->response to hypoxia	-->cytosol -->endoplasmic reticulum -->endoplasmic reticulum lumen -->endoplasmic reticulum membrane -->extracellular region -->extracellular vesicular exosome -->midbody -->nucleus -->perinuclear region of cytoplasm -->plasma membrane	-->ATP binding -->low-density lipoprotein particle receptor binding -->protein phosphatase binding -->RNA binding -->virion binding
28S ribosomal protein S35, mitochondrial	sp	Q8BJZ4	RT35	35975.2	CHAIN 1-320	-	-->cytoplasm -->mitochondrial small ribosomal subunit -->mitochondrion	-->poly(A) RNA binding -->structural constituent of ribosome
T-complex protein 1 subunit alpha	sp	P11983	TCPA	60448.6	CHAIN 1-556	-->binding of sperm to zona pellucida -->protein folding -->regulation of macrophage apoptotic process -->toxin transport -->translocation of peptides or proteins into host cell cytoplasm	-->acrosomal vesicle -->cell body -->centrosome -->chaperonin-containing T-complex -->extracellular vesicular exosome -->Golgi apparatus -->microtubule -->microtubule organizing center -->myelin sheath -->nuclear heterochromatin -->pericentriolar material -->zona pellucida receptor complex	-->ATP binding -->poly(A) RNA binding -->ubiquitin protein ligase binding
Carbonyl reductase [NADPH] 3	sp	Q8K354	CBR3	30953.4	CHAIN 1-277	-->cognition -->phylloquinone catabolic process	-->cytoplasm -->cytosol -->extracellular space -->nucleoplasm	-->3-keto sterol reductase activity -->carbonyl reductase (NADPH) activity -->NADPH binding
40S ribosomal protein S15a	sp	P62245	RS15A	14839.5	CHAIN 1-130	-->positive regulation of cell cycle -->positive regulation of cell proliferation -->response to virus -->translation	-->cytosolic small ribosomal subunit -->extracellular vesicular exosome -->membrane	-->poly(A) RNA binding -->structural constituent of ribosome
Aspartate--tRNA ligase, cytoplasmic	sp	Q922B2	SYDC	57147.2	CHAIN 1-501	-->aspartyl-tRNA aminoacylation	-->cytoplasm -->extracellular exosome -->membrane	-->aspartate-tRNA ligase activity -->ATP binding -->poly(A) RNA binding
Ig heavy chain V region 36-65	sp	P01747	HVM03			-	-	-
Ig heavy chain V region 93G7	sp	P01746	HVM02			-	-	-
40S ribosomal protein S19	sp	Q9CZX8	RS19	16085.5	CHAIN 1-145	-->erythrocyte differentiation -->maturation of SSU-rRNA from tricistronic rRNA transcript (SSU-rRNA, 5.8S rRNA, LSU-rRNA) -->monocyte chemotaxis -->negative regulation of respiratory burst involved in inflammatory response -->nucleolus organization -->positive regulation of respiratory burst involved in inflammatory response -->protein tetramerization -->ribosomal small subunit assembly -->trans…	-->cytosolic small ribosomal subunit -->extracellular vesicular exosome -->nucleolus	-->poly(A) RNA binding -->structural constituent of ribosome
Ras-related protein Rab-5C	sp	P35278	RAB5C	23412.5	CHAIN 1-216	-->endosome organization -->GTP catabolic process -->protein transport -->regulation of endocytosis -->small GTPase mediated signal transduction	-->early endosome membrane -->endocytic vesicle -->melanosome -->plasma membrane	-->GDP binding -->GTPase activity -->GTP binding
S-phase kinase-associated protein 1	sp	Q9WTX5	SKP1	18672	CHAIN 1-163	-->histone H2A monoubiquitination -->protein ubiquitination -->SCF-dependent proteasomal ubiquitin-dependent protein catabolic process -->ubiquitin-dependent protein catabolic process	-->centrosome -->Cul7-RING ubiquitin ligase complex -->cytoplasm -->cytosol -->extracellular exosome -->nucleus -->SCF ubiquitin ligase complex	-->beta-catenin binding -->cullin family protein binding -->ubiquitin-protein transferase activity
28S ribosomal protein S9, mitochondrial	sp	Q9D7N3	RT09	44929.4	CHAIN 1-390	-->maturation of SSU-rRNA from tricistronic rRNA transcript (SSU-rRNA, 5.8S rRNA, LSU-rRNA) -->translation	-->mitochondrial small ribosomal subunit -->mitochondrion -->nucleolus	-->poly(A) RNA binding -->structural constituent of ribosome
Tyrosine--tRNA ligase, cytoplasmic	sp	Q91WQ3	SYYC	59105.4	CHAIN 1-528	-->tyrosyl-tRNA aminoacylation	-->cytoplasm -->cytosol -->nucleus	-->ATP binding -->poly(A) RNA binding -->tRNA binding -->tyrosine-tRNA ligase activity
Transmembrane emp24 domain-containing protein 10	sp	Q9D1D4	TMEDA	24910.8	CHAIN 1-219	-->COPI-coated vesicle budding -->Golgi organization -->intracellular protein transport -->kidney development -->protein oligomerization -->regulated secretory pathway -->regulation of beta-amyloid formation -->response to alkaloid -->retrograde vesicle-mediated transport, Golgi to ER -->vesicle targeting, to, from or within Golgi	-->cis-Golgi network -->COPI-coated vesicle -->endoplasmic reticulum -->endoplasmic reticulum-Golgi intermediate compartment -->endoplasmic reticulum-Golgi intermediate compartment membrane -->endoplasmic reticulum membrane -->extracellular vesicular exosome -->gamma-secretase complex -->Golgi apparatus -->Golgi membrane -->integral component of membrane -->melanosome -->plasma membrane -->secret…	-->syntaxin binding
Isoleucine--tRNA ligase, cytoplasmic	sp	Q8BU30	SYIC	144271	CHAIN 1-1262	-->isoleucyl-tRNA aminoacylation -->osteoblast differentiation	-->cytoplasm -->cytosol -->extracellular exosome -->membrane -->nucleoplasm	-->aminoacyl-tRNA editing activity -->ATP binding -->GTPase binding -->isoleucine-tRNA ligase activity
Adenosylhomocysteinase	sp	P50247	SAHH	47688.2	CHAIN 1-432	-->one-carbon metabolic process	-->cytoplasm	-->adenosylhomocysteinase activity
KH domain-containing, RNA-binding, signal transduction-associated protein 1	sp	Q60749	KHDR1	48370.6	CHAIN 1-443	-->cell cycle -->cell surface receptor signaling pathway -->negative regulation of transcription, DNA-templated -->positive regulation of RNA export from nucleus -->positive regulation of signal transduction -->positive regulation of translational initiation -->regulation of RNA export from nucleus -->transcription, DNA-templated	-->cytoplasm -->Grb2-Sos complex -->membrane -->nucleoplasm -->nucleus	-->identical protein binding -->poly(A) binding -->poly(A) RNA binding -->poly(U) RNA binding -->RNA binding -->SH3/SH2 adaptor activity
DNA damage-binding protein 1	sp	Q3U1J4	DDB1	126853	CHAIN 1-1140	-->histone H2A monoubiquitination -->interaction with symbiont -->negative regulation of apoptotic process -->nucleotide-excision repair -->positive regulation by virus of viral protein levels in host cell -->positive regulation of viral genome replication -->positive regulation of viral release from host cell -->proteasome-mediated ubiquitin-dependent protein catabolic process -->protein ubiquit…	-->Cul4A-RING E3 ubiquitin ligase complex -->Cul4B-RING E3 ubiquitin ligase complex -->Cul4-RING E3 ubiquitin ligase complex -->cullin-RING ubiquitin ligase complex -->cytoplasm -->extracellular exosome -->extracellular space -->nuclear chromosome, telomeric region -->nucleoplasm -->nucleus	-->damaged DNA binding
NADH dehydrogenase [ubiquinone] iron-sulfur protein 3, mitochondrial	sp	Q9DCT2	NDUS3	30149.3	CHAIN 1-263	-->negative regulation of cell growth -->negative regulation of intrinsic apoptotic signaling pathway -->reactive oxygen species metabolic process -->substantia nigra development	-->mitochondrial inner membrane -->mitochondrial membrane -->mitochondrial respiratory chain complex I -->mitochondrion -->myelin sheath -->nucleus	-->NADH dehydrogenase (ubiquinone) activity -->NADH dehydrogenase activity
Alpha-adducin	sp	Q9QYC0	ADDA	80646.5	CHAIN 1-735	-->actin filament bundle assembly -->barbed-end actin filament capping -->cell morphogenesis -->cellular response to retinoic acid -->cell volume homeostasis -->erythrocyte differentiation -->hemoglobin metabolic process -->homeostasis of number of cells within a tissue -->in utero embryonic development -->multicellular organism growth -->positive regulation of angiogenesis -->positive regulation…	-->cytoskeleton -->dendritic spine -->F-actin capping protein complex -->focal adhesion -->intermediate filament cytoskeleton -->membrane -->nucleoplasm -->nucleus -->perinuclear region of cytoplasm -->plasma membrane -->postsynaptic density	-->actin filament binding -->poly(A) RNA binding -->protein heterodimerization activity -->protein homodimerization activity -->spectrin binding -->structural molecule activity -->transcription factor binding
RNA-binding protein 25	sp	B2RY56	RBM25	99551.9	CHAIN 1-838	-->apoptotic process -->mRNA processing -->regulation of alternative mRNA splicing, via spliceosome -->regulation of apoptotic process -->RNA splicing	-->cytoplasm -->nuclear speck -->spliceosomal complex	-->mRNA binding -->nucleotide binding
Serpin B6	sp	Q60854	SPB6	42598.9	CHAIN 1-378	-->cellular response to osmotic stress -->gonad development -->negative regulation of endopeptidase activity -->sensory perception of sound	-->cytoplasm -->extracellular space -->extracellular vesicular exosome -->intracellular -->protein complex	-->protease binding -->serine-type endopeptidase inhibitor activity
UAP56-interacting factor	sp	Q91Z49	UIF	35887.5	CHAIN 1-317	-->mRNA export from nucleus	-->Extracellular region or secreted Cytosol Plasma membrane Cytoskeleton Lysosome Endosome Peroxisome ER Golgi apparatus Nucleus Mitochondrion Manual annotation Automatic computational assertionGraphics by Christian Stolte; -->nuclear speck -->nucleoplasm	-->mRNA binding
Histone deacetylase 1	sp	O09106	HDAC1	55075	CHAIN 1-482	-->ATP-dependent chromatin remodeling -->chromatin modification -->chromatin silencing at rDNA -->circadian regulation of gene expression -->circadian rhythm -->embryonic digit morphogenesis -->endoderm development -->epidermal cell differentiation -->eyelid development in camera-type eye -->fungiform papilla formation -->hair follicle placode formation -->hippocampus development -->histone deace…	-->chromatin -->cytoplasm -->cytosol -->heterochromatin -->histone deacetylase complex -->neuronal cell body -->nuclear chromatin -->nucleoplasm -->nucleus -->NuRD complex -->protein complex -->Sin3 complex -->transcriptional repressor complex -->transcription factor complex	-->activating transcription factor binding -->chromatin binding -->core promoter binding -->deacetylase activity -->DNA binding -->enzyme binding -->histone deacetylase activity -->histone deacetylase binding -->Krueppel-associated box domain binding -->NAD-dependent histone deacetylase activity (H3-K14 specific) -->NAD-dependent histone deacetylase activity (H3-K18 specific) -->NAD-dependent his…
Histone deacetylase 2	sp	P70288	HDAC2	55302.1	CHAIN 1-488	-->ATP-dependent chromatin remodeling -->cardiac muscle cell development -->cellular response to heat -->chromatin modification -->chromatin silencing at rDNA -->circadian regulation of gene expression -->dendrite development -->embryonic digit morphogenesis -->epidermal cell differentiation -->eyelid development in camera-type eye -->fungiform papilla formation -->hair follicle placode formation…	-->cytoplasm -->ESC/E(Z) complex -->heterochromatin -->histone deacetylase complex -->nuclear chromatin -->nucleoplasm -->nucleus -->NuRD complex -->protein complex -->replication fork -->Sin3 complex -->transcriptional repressor complex -->transcription factor complex	-->chromatin binding -->chromatin DNA binding -->core promoter binding -->deacetylase activity -->enzyme binding -->histone deacetylase activity -->histone deacetylase activity (H4-K16 specific) -->Krueppel-associated box domain binding -->NAD-dependent histone deacetylase activity (H3-K14 specific) -->NAD-dependent histone deacetylase activity (H3-K18 specific) -->NAD-dependent histone deacetyla…
Kinesin-1 heavy chain	sp	Q61768	KINH	109551	CHAIN 1-963	-->ATP catabolic process -->axon guidance -->cytoplasm organization -->metabolic process -->microtubule-based process -->mitochondrial transport -->plus-end-directed vesicle transport along microtubule -->positive regulation of establishment of protein localization to plasma membrane -->positive regulation of potassium ion transport -->positive regulation of synaptic transmission, GABAergic -->pr…	-->ciliary rootlet -->cytoplasm -->cytosol -->endocytic vesicle -->kinesin complex -->membrane-bounded organelle -->microtubule -->microtubule organizing center -->neuron projection -->perinuclear region of cytoplasm -->vesicle	-->ATPase activity -->ATP binding -->microtubule binding -->microtubule motor activity -->plus-end-directed microtubule motor activity
28S ribosomal protein S27, mitochondrial	sp	Q8BK72	RT27	47778.5	CHAIN 1-415	-	-->mitochondrion -->ribosome	-
39S ribosomal protein L46, mitochondrial	sp	Q9EQI8	RM46	32131.7	CHAIN 1-283	-	-->cell junction -->mitochondrial large ribosomal subunit -->mitochondrion -->nucleoplasm	-->hydrolase activity -->structural constituent of ribosome
Galectin-1	sp	P16045	LEG1	14865.9	CHAIN 1-135	-->apoptotic process -->cellular response to glucose stimulus -->cellular response to organic cyclic compound -->heterophilic cell-cell adhesion via plasma membrane cell adhesion molecules -->multicellular organismal response to stress -->myoblast differentiation -->negative regulation of cell-substrate adhesion -->negative regulation of neuron projection development -->plasma cell differentiatio…	-->cell surface -->cytoplasm -->extracellular space -->extracellular vesicular exosome -->intracellular -->nucleus -->proteinaceous extracellular matrix	-->carbohydrate binding -->galactose binding -->galactoside binding -->lactose binding -->poly(A) RNA binding -->signal transducer activity
Integrator complex subunit 4	sp	Q8CIM8	INT4	108193	CHAIN 1-964	-->snRNA processing	-->Extracellular region or secreted Cytosol Plasma membrane Cytoskeleton Lysosome Endosome Peroxisome ER Golgi apparatus Nucleus Mitochondrion Manual annotation Automatic computational assertionGraphics by Christian Stolte; -->integrator complex -->nucleus	-
Serine/arginine-rich splicing factor 6	sp	Q3TWW8	SRSF6	39025.3	CHAIN 1-339	-->alternative mRNA splicing, via spliceosome -->mRNA splice site selection -->negative regulation of cell death -->negative regulation of keratinocyte differentiation -->negative regulation of mRNA splicing, via spliceosome -->positive regulation of epithelial cell proliferation involved in lung morphogenesis -->regulation of alternative mRNA splicing, via spliceosome -->regulation of keratinocy…	-->nuclear speck -->nucleoplasm	-->nucleotide binding -->poly(A) RNA binding -->pre-mRNA binding -->RNA binding
Fibulin-2	sp	P37889	FBLN2	131834	CHAIN 1-1221	-->positive regulation of cell-substrate adhesion	-->extracellular exosome -->extracellular matrix -->extracellular vesicle -->proteinaceous extracellular matrix	-->calcium ion binding -->extracellular matrix binding
Autophagy-related protein 101	sp	Q9D8Z6	ATGA1	25001.7	CHAIN 1-218	-->autophagosome assembly	-->phagophore assembly site	-->identical protein binding -->protein complex binding
Alpha-actinin-4	sp	P57780	ACTN4	104977	CHAIN 1-912	-->actin filament bundle assembly -->negative regulation of cellular component movement -->positive regulation of cellular component movement -->positive regulation of pinocytosis -->protein localization to tight junction -->protein transport -->regulation of apoptotic process -->response to hypoxia -->tight junction assembly	-->cell-cell junction -->cortical cytoskeleton -->cytoplasm -->extracellular space -->extracellular vesicular exosome -->neuron projection -->nucleus -->perinuclear region of cytoplasm -->protein complex -->pseudopodium -->ribonucleoprotein complex -->stress fiber -->Z disc	-->actin filament binding -->calcium ion binding -->nucleoside binding -->poly(A) RNA binding -->protein homodimerization activity
Citrate synthase, mitochondrial	sp	Q9CZU6	CISY	51736.7	CHAIN 1-464	-->carbohydrate metabolic process -->cellular carbohydrate metabolic process -->tricarboxylic acid cycle	-->mitochondrial matrix -->mitochondrion	-->citrate (Si)-synthase activity -->transferase activity, transferring acyl groups, acyl groups converted into alkyl on transfer
Arginine--tRNA ligase, cytoplasmic	sp	Q9D0I9	SYRC	75673.5	CHAIN 1-660	-->arginyl-tRNA aminoacylation	-->aminoacyl-tRNA synthetase multienzyme complex -->cytoplasm -->extracellular exosome -->membrane -->mitochondrion -->nucleoplasm	-->arginine binding -->arginine-tRNA ligase activity -->ATP binding -->tRNA binding
V-type proton ATPase 116 kDa subunit a1	sp	Q9Z1G4	VPP1	96466.9	CHAIN 1-839	-->ATP hydrolysis coupled proton transport -->ATP synthesis coupled proton transport -->toxin transport -->vacuolar acidification -->vacuolar proton-transporting V-type ATPase complex assembly	-->cytoplasm -->cytoplasmic vesicle membrane -->extracellular exosome -->Golgi apparatus -->integral component of membrane -->intracellular membrane-bounded organelle -->melanosome -->nucleoplasm -->plasma membrane -->vacuolar proton-transporting V-type ATPase, V0 domain -->vacuolar proton-transporting V-type ATPase complex	-->ATPase binding -->proton-transporting ATPase activity, rotational mechanism
CCR4-NOT transcription complex subunit 1	sp	Q6ZQ08	CNOT1	266808	CHAIN 1-2375	-->gene silencing by miRNA -->negative regulation of intracellular estrogen receptor signaling pathway -->negative regulation of retinoic acid receptor signaling pathway -->negative regulation of transcription from RNA polymerase II promoter -->negative regulation of translation -->nuclear-transcribed mRNA catabolic process, deadenylation-dependent decay -->positive regulation of cytoplasmic mRNA…	-->CCR4-NOT complex -->CCR4-NOT core complex -->cytoplasm -->cytoplasmic mRNA processing body -->extracellular space -->intracellular membrane-bounded organelle -->membrane -->nucleus -->peroxisomal membrane	-->armadillo repeat domain binding -->estrogen receptor binding -->poly(A) RNA binding -->protein complex scaffold -->protein domain specific binding -->retinoic acid receptor binding
Glutaredoxin-related protein 5, mitochondrial	sp	Q80Y14	GLRX5	16292.5	CHAIN 1-152	-->cell redox homeostasis -->hemopoiesis -->protein lipoylation	-->dendrite -->mitochondrial matrix -->mitochondrion -->neuronal cell body -->nucleus	-->2 iron, 2 sulfur cluster binding -->electron carrier activity -->metal ion binding -->protein disulfide oxidoreductase activity
Coatomer subunit delta	sp	Q5XJY5	COPD	57229.4	CHAIN 1-511	-->adult locomotory behavior -->cerebellar Purkinje cell layer maturation -->Golgi vesicle transport -->pigmentation -->protein transport -->retrograde vesicle-mediated transport, Golgi to ER	-->COPI-coated vesicle -->COPI vesicle coat -->cytoplasm -->endoplasmic reticulum -->Golgi apparatus -->intracellular membrane-bounded organelle -->membrane	-->poly(A) RNA binding
RNA-binding protein 14	sp	Q8C2Q3	RBM14			-	-	-
V-type proton ATPase subunit E 1	sp	P50518	VATE1	26157.4	CHAIN 1-226	-->ATP hydrolysis coupled proton transport	-->apical plasma membrane -->cytoplasm -->cytosol -->endosome -->extracellular vesicular exosome -->lysosomal membrane -->microvillus -->mitochondrion -->proton-transporting two-sector ATPase complex, catalytic domain	-->hydrogen-exporting ATPase activity, phosphorylative mechanism -->proton-transporting ATPase activity, rotational mechanism
Cytochrome c oxidase subunit NDUFA4	sp	Q62425	NDUA4	9326.79	CHAIN 1-82	-	-->extracellular vesicular exosome -->mitochondrial inner membrane -->mitochondrial respiratory chain complex IV -->mitochondrion	-->cytochrome-c oxidase activity -->protein complex binding
Protein disulfide-isomerase A3	sp	P27773	PDIA3	56678.4	CHAIN 1-505	-->cell redox homeostasis -->positive regulation of extrinsic apoptotic signaling pathway -->protein folding -->response to endoplasmic reticulum stress	-->cell surface -->endoplasmic reticulum -->endoplasmic reticulum lumen -->extracellular vesicular exosome -->nucleus	-->poly(A) RNA binding -->protein disulfide isomerase activity
Histone-binding protein RBBP4	sp	Q60972	RBBP4	47655.7	CHAIN 1-425	-->ATP-dependent chromatin remodeling -->cell cycle -->chromatin assembly -->chromatin remodeling -->chromatin silencing at rDNA -->DNA replication -->DNA replication-dependent nucleosome assembly -->DNA replication-independent nucleosome assembly -->transcription, DNA-templated	-->CAF-1 complex -->ESC/E(Z) complex -->nuclear chromatin -->nucleoplasm -->nucleus -->NuRD complex -->NURF complex -->protein complex	-->DNA-dependent ATPase activity -->histone deacetylase binding -->RNA polymerase II core promoter proximal region sequence-specific DNA binding -->RNA polymerase II distal enhancer sequence-specific DNA binding
ADP-sugar pyrophosphatase	sp	Q9JKX6	NUDT5	23984.3	CHAIN 1-218	-->nucleobase-containing compound metabolic process -->ribonucleoside diphosphate catabolic process	-->extracellular exosome -->nucleus	-->ADP-ribose diphosphatase activity -->ADP-sugar diphosphatase activity -->magnesium ion binding -->nucleoside-diphosphatase activity -->snoRNA binding
40S ribosomal protein S28	sp	P62858	RS28	7841.03	CHAIN 1-69	-->ribosomal small subunit biogenesis -->ribosome biogenesis -->rRNA export from nucleus -->rRNA processing -->translation	-->cytoplasm -->cytosolic small ribosomal subunit -->extracellular exosome -->small ribosomal subunit	-->poly(A) RNA binding -->structural constituent of ribosome
Leucine-rich repeat-containing protein 59	sp	Q922Q8	LRC59	34877.4	CHAIN 1-307	-	-->endoplasmic reticulum -->endoplasmic reticulum membrane -->integral component of membrane -->membrane -->mitochondrial nucleoid -->nuclear envelope	-->poly(A) RNA binding
Calreticulin	sp	P14211	CALR	47994.5	CHAIN 1-416	-->cardiac muscle cell differentiation -->cell cycle arrest -->cellular response to lithium ion -->cellular response to organic substance -->cellular senescence -->chaperone-mediated protein folding -->cortical actin cytoskeleton organization -->negative regulation of intracellular steroid hormone receptor signaling pathway -->negative regulation of neuron differentiation -->negative regulation o…	-->acrosomal vesicle -->cytosol -->endoplasmic reticulum -->endoplasmic reticulum lumen -->external side of plasma membrane -->extracellular matrix -->extracellular region -->extracellular space -->extracellular vesicular exosome -->Golgi apparatus -->MHC class I peptide loading complex -->nucleus -->perinuclear region of cytoplasm -->phagocytic vesicle -->polysome	-->calcium ion binding -->carbohydrate binding -->hormone binding -->iron ion binding -->mRNA binding -->peptide binding
Malate dehydrogenase, cytoplasmic	sp	P14152	MDHC	36511.2	CHAIN 1-334	-->cellular carbohydrate metabolic process -->malate metabolic process -->NADH metabolic process -->oxaloacetate metabolic process -->tricarboxylic acid cycle	-->centrosome -->extracellular space -->extracellular vesicular exosome -->mitochondrion	-->L-malate dehydrogenase activity -->NAD binding
Pre-mRNA-processing factor 19	sp	Q99KP6	PRP19	55238.9	CHAIN 1-504	-->cellular protein localization -->double-strand break repair via nonhomologous end joining -->inner cell mass cell proliferation -->lipid biosynthetic process -->mRNA splicing, via spliceosome -->negative regulation of neuron differentiation -->positive regulation of astrocyte differentiation -->positive regulation of mRNA splicing, via spliceosome -->positive regulation of neuron differentiati…	-->catalytic step 2 spliceosome -->cytoplasm -->DNA replication factor A complex -->lipid particle -->membrane -->nuclear speck -->nucleoplasm -->nucleus -->Prp19 complex -->site of double-strand break -->spindle -->spliceosomal complex	-->identical protein binding -->ligase activity -->ubiquitin protein ligase activity -->ubiquitin-ubiquitin ligase activity
Microfibrillar-associated protein 1B	sp	C0HKD9	MFA1B	51954.5	CHAIN 1-439	-	-->Extracellular region or secreted Cytosol Plasma membrane Cytoskeleton Lysosome Endosome Peroxisome ER Golgi apparatus Nucleus Mitochondrion Manual annotation Automatic computational assertionGraphics by Christian Stolte; -->microfibril -->nucleus	-
Microfibrillar-associated protein 1A	sp	C0HKD8	MFA1A	51954.5	CHAIN 1-439	-	-->Extracellular region or secreted Cytosol Plasma membrane Cytoskeleton Lysosome Endosome Peroxisome ER Golgi apparatus Nucleus Mitochondrion Manual annotation Automatic computational assertionGraphics by Christian Stolte; -->microfibril -->nucleus	-
3-ketoacyl-CoA thiolase, mitochondrial	sp	Q8BWT1	THIM	41829.9	CHAIN 1-397	-->cellular response to hypoxia -->fatty acid metabolic process -->negative regulation of mitochondrial membrane permeability involved in apoptotic process -->negative regulation of mitochondrial outer membrane permeabilization involved in apoptotic signaling pathway	-->extracellular vesicular exosome -->mitochondrial inner membrane -->mitochondrion	-->acetyl-CoA C-acyltransferase activity -->poly(A) RNA binding
Dolichyl-diphosphooligosaccharide--protein glycosyltransferase subunit 1	sp	Q91YQ5	RPN1	68528.4	CHAIN 1-608	-->protein N-linked glycosylation via asparagine	-->endoplasmic reticulum membrane -->integral component of membrane -->melanosome -->membrane -->rough endoplasmic reticulum	-->dolichyl-diphosphooligosaccharide-protein glycotransferase activity -->poly(A) RNA binding
Coordinator of PRMT5 and differentiation stimulator	sp	Q9CQ13	COPRS	18666.1	CHAIN 1-173	-->histone H4-R3 methylation -->muscle organ development -->regulation of transcription, DNA-templated -->transcription, DNA-templated	-->Extracellular region or secreted Cytosol Plasma membrane Cytoskeleton Lysosome Endosome Peroxisome ER Golgi apparatus Nucleus Mitochondrion Manual annotation Automatic computational assertionGraphics by Christian Stolte; -->cytosol -->nucleus -->plasma membrane	-->histone binding
Obg-like ATPase 1	sp	Q9CZ30	OLA1	44729.5	CHAIN 1-396	-	-->centrosome -->cytoplasm -->extracellular exosome -->membrane -->nucleolus	-->ATPase activity -->ATP binding -->GTP binding -->metal ion binding -->ribosomal large subunit binding -->ribosome binding
E3 ubiquitin-protein transferase MAEA	sp	Q4VC33	MAEA			-	-	-
Ran GTPase-activating protein 1	sp	P46061	RAGP1	63531	CHAIN 1-589	-->cellular response to vasopressin -->negative regulation of protein export from nucleus -->response to axon injury -->signal transduction	-->axon cytoplasm -->condensed chromosome kinetochore -->cytoplasm -->cytoplasmic periphery of the nuclear pore complex -->cytosol -->dendrite -->intracellular membrane-bounded organelle -->mitotic spindle -->nuclear membrane -->nuclear pore cytoplasmic filaments -->perinuclear region of cytoplasm	-->GTPase activator activity
Electron transfer flavoprotein subunit beta	sp	Q9DCW4	ETFB	27623.3	CHAIN 1-255	-->oxidation-reduction process	-->extracellular vesicular exosome -->mitochondrial electron transfer flavoprotein complex -->mitochondrion	-->electron carrier activity
60S ribosomal protein L35a	sp	O55142	RL35A	12553.7	CHAIN 1-110	-->cytoplasmic translation -->ribosomal large subunit biogenesis -->rRNA processing	-->cytosolic large ribosomal subunit -->extracellular exosome -->membrane -->mitochondrion	-->poly(A) RNA binding -->structural constituent of ribosome
60S ribosomal protein L34	sp	Q9D1R9	RL34	13292.9	CHAIN 1-117	-->translation	-->ribosome	-->structural constituent of ribosome
Bcl-2-like protein 13	sp	P59017	B2L13	46719.4	CHAIN 1-434	-->apoptotic process -->regulation of apoptotic process	-->Extracellular region or secreted Cytosol Plasma membrane Cytoskeleton Lysosome Endosome Peroxisome ER Golgi apparatus Nucleus Mitochondrion Manual annotation Automatic computational assertionGraphics by Christian Stolte; -->mitochondrial membrane -->mitochondrion -->integral component of membrane	-
Calumenin	sp	O35887	CALU	37063.7	CHAIN 1-315	-	-->endoplasmic reticulum -->endoplasmic reticulum lumen -->extracellular region -->melanosome -->membrane -->sarcoplasmic reticulum lumen	-->calcium ion binding
Splicing factor, proline- and glutamine-rich	sp	Q8VIJ6	SFPQ	75441.7	CHAIN 1-699	-->alternative mRNA splicing, via spliceosome -->DNA repair -->histone H3 deacetylation -->negative regulation of circadian rhythm -->negative regulation of transcription, DNA-templated -->negative regulation of transcription from RNA polymerase II promoter -->regulation of circadian rhythm -->rhythmic process -->transcription, DNA-templated	-->cytoplasm -->nuclear matrix -->paraspeckles	-->core promoter binding -->nucleotide binding -->poly(A) RNA binding -->transcription regulatory region sequence-specific DNA binding
39S ribosomal protein L9, mitochondrial	sp	Q99N94	RM09	30244	CHAIN 1-265	-->translation	-->Extracellular region or secreted Cytosol Plasma membrane Cytoskeleton Lysosome Endosome Peroxisome ER Golgi apparatus Nucleus Mitochondrion Manual annotation Automatic computational assertionGraphics by Christian Stolte; -->mitochondrial large ribosomal subunit -->mitochondrion	-->RNA binding -->structural constituent of ribosome
Splicing factor 45	sp	Q8JZX4	SPF45			-	-	-
39S ribosomal protein L44, mitochondrial	sp	Q9CY73	RM44	37527.3	CHAIN 1-333	-->mitochondrial translational elongation -->RNA phosphodiester bond hydrolysis, endonucleolytic -->RNA processing	-->Extracellular region or secreted Cytosol Plasma membrane Cytoskeleton Lysosome Endosome Peroxisome ER Golgi apparatus Nucleus Mitochondrion Manual annotation Automatic computational assertionGraphics by Christian Stolte; -->mitochondrial large ribosomal subunit -->mitochondrion -->nucleus -->plasma membrane	-->double-stranded RNA binding -->ribonuclease III activity
182 kDa tankyrase-1-binding protein	sp	P58871	TB182	181825	CHAIN 1-1720	-	-->CCR4-NOT complex -->chromosome -->cytoplasm -->cytoskeleton -->nucleoplasm -->plasma membrane	-
Probable arginine--tRNA ligase, mitochondrial	sp	Q3U186	SYRM	65336	CHAIN 1-578	-->arginyl-tRNA aminoacylation -->mitochondrial translation	-->Extracellular region or secreted Cytosol Plasma membrane Cytoskeleton Lysosome Endosome Peroxisome ER Golgi apparatus Nucleus Mitochondrion Manual annotation Automatic computational assertionGraphics by Christian Stolte; -->mitochondrial matrix -->mitochondrion	-->arginine-tRNA ligase activity -->ATP binding
Glutaminyl-peptide cyclotransferase-like protein	sp	Q8BH73	QPCTL	42691.8	CHAIN 1-383	-->peptidyl-pyroglutamic acid biosynthetic process, using glutaminyl-peptide cyclotransferase	-->Extracellular region or secreted Cytosol Plasma membrane Cytoskeleton Lysosome Endosome Peroxisome ER Golgi apparatus Nucleus Mitochondrion Manual annotation Automatic computational assertionGraphics by Christian Stolte; -->Golgi apparatus -->Golgi membrane -->integral component of membrane	-->glutaminyl-peptide cyclotransferase activity -->zinc ion binding
SWI/SNF-related matrix-associated actin-dependent regulator of chromatin subfamily B member 1	sp	Q9Z0H3	SNF5			-	-	-
Matrix remodeling-associated protein 8	sp	Q9DBV4	MXRA8	49750.3	CHAIN 1-442	-->establishment of glial blood-brain barrier	-->cell surface -->integral component of membrane	-
RNA-splicing ligase RtcB homolog	sp	Q99LF4	RTCB	55249.3	CHAIN 1-505	-->in utero embryonic development -->placenta development -->tRNA splicing, via endonucleolytic cleavage and ligation	-->cytoplasm -->endoplasmic reticulum membrane -->nuclear envelope -->nucleus -->tRNA-splicing ligase complex	-->ATP binding -->metal ion binding -->poly(A) RNA binding -->RNA ligase (ATP) activity -->vinculin binding
Histone H3.3	sp	P84244	H33	15327.9	CHAIN 1-136	-->brain development -->DNA replication-independent nucleosome assembly -->positive regulation of cell growth -->response to hormone	-->extracellular vesicular exosome -->nuclear nucleosome -->nucleoplasm	-->RNA polymerase II core promoter sequence-specific DNA binding -->RNA polymerase II distal enhancer sequence-specific DNA binding
Histone H3.1	sp	P68433	H31	15404.1	CHAIN 1-136	-->DNA replication-dependent nucleosome assembly -->regulation of gene silencing	-->extracellular vesicular exosome -->nuclear chromosome -->nucleoplasm -->nucleosome	-->DNA binding
Histone H3.2	sp	P84228	H32	15388	CHAIN 1-136	-->regulation of gene silencing	-->extracellular vesicular exosome -->nucleoplasm -->nucleosome	-->DNA binding
Histone H3.3C	sp	P02301	H3C	15314.9	CHAIN 1-136	-	-->nucleosome -->nucleus	-->DNA binding
Cytoplasmic dynein 1 intermediate chain 2	sp	O88487	DC1I2	68394.1	CHAIN 1-612	-->microtubule-based movement -->transport	-->cytoplasm -->cytoplasmic dynein complex -->microtubule -->vesicle	-->motor activity
28S ribosomal protein S14, mitochondrial	sp	Q9CR88	RT14	14920.5	CHAIN 1-128	-->translation	-->mitochondrial small ribosomal subunit -->mitochondrion	-->RNA binding -->structural constituent of ribosome
Eukaryotic translation initiation factor 2 subunit 2	sp	Q99L45	IF2B	38092.1	CHAIN 1-331	-->in utero embryonic development -->male germ cell proliferation -->male gonad development	-->cytoplasm	-->metal ion binding -->poly(A) RNA binding -->translation initiation factor activity
60S ribosomal protein L36	sp	P47964	RL36	12215.5	CHAIN 1-105	-->translation	-->ribosome	-->structural constituent of ribosome
Collagen alpha-1(III) chain	sp	P08121	CO3A1	138943	CHAIN 1-1464	-->aging -->aorta smooth muscle tissue morphogenesis -->blood vessel development -->cell-matrix adhesion -->cellular response to amino acid stimulus -->cerebral cortex development -->collagen fibril organization -->digestive tract development -->extracellular fibril organization -->heart development -->integrin-mediated signaling pathway -->negative regulation of immune response -->negative regul…	-->collagen trimer -->collagen type III trimer -->extracellular matrix -->extracellular space -->proteinaceous extracellular matrix	-->extracellular matrix structural constituent -->integrin binding -->metal ion binding -->platelet-derived growth factor binding -->SMAD binding
Interferon-inducible double-stranded RNA-dependent protein kinase activator A	sp	Q9WTX2	PRKRA	34371.1	CHAIN 1-313	-->cellular response to oxidative stress -->ear development -->middle ear morphogenesis -->outer ear morphogenesis -->positive regulation of intrinsic apoptotic signaling pathway -->pre-miRNA processing -->production of miRNAs involved in gene silencing by miRNA -->production of siRNA involved in RNA interference -->protein phosphorylation -->protein stabilization -->skeletal system morphogenesis	-->Extracellular region or secreted Cytosol Plasma membrane Cytoskeleton Lysosome Endosome Peroxisome ER Golgi apparatus Nucleus Mitochondrion Manual annotation Automatic computational assertionGraphics by Christian Stolte; -->cytosol -->nucleoplasm -->cytoplasm -->intracellular -->perinuclear region of cytoplasm -->RISC-loading complex	-->double-stranded RNA binding -->enzyme activator activity -->enzyme binding -->identical protein binding -->pre-miRNA binding -->protein homodimerization activity
Transcriptional activator protein Pur-alpha	sp	P42669	PURA	34883.7	CHAIN 1-321	-->apoptotic process -->cell differentiation -->cell proliferation -->DNA unwinding involved in DNA replication -->mitotic cell cycle checkpoint -->negative regulation of transcription, DNA-templated -->negative regulation of translation -->nervous system development -->positive regulation of cell proliferation -->transcription, DNA-templated	-->cytoplasm -->dendrite -->DNA replication factor A complex -->neuronal cell body -->nucleus	-->DNA binding -->double-stranded DNA binding -->double-stranded telomeric DNA binding -->poly(A) RNA binding -->purine-rich negative regulatory element binding -->sequence-specific DNA binding transcription factor activity -->single-stranded DNA binding -->SMAD binding -->transcription factor binding -->translation repressor activity, nucleic acid binding
Transcriptional repressor p66 alpha	sp	Q8CHY6	P66A	67334	CHAIN 1-629	-->anterior neuropore closure -->blood vessel development -->embryonic body morphogenesis -->in utero embryonic development -->negative regulation of transcription, DNA-templated -->neural fold formation -->programmed cell death -->transcription, DNA-templated	-->Extracellular region or secreted Cytosol Plasma membrane Cytoskeleton Lysosome Endosome Peroxisome ER Golgi apparatus Nucleus Mitochondrion Manual annotation Automatic computational assertionGraphics by Christian Stolte; -->nuclear speck -->nucleoplasm -->nucleus -->NuRD complex	-->metal ion binding -->protein binding, bridging
Transketolase	sp	P40142	TKT	67630.5	CHAIN 1-623	-->glyceraldehyde-3-phosphate biosynthetic process -->regulation of growth	-->extracellular vesicular exosome -->nucleus	-->cofactor binding -->metal ion binding -->transketolase activity
Protein disulfide-isomerase A6	sp	Q922R8	PDIA6	48100.4	CHAIN 1-440	-->apoptotic cell clearance -->cell redox homeostasis -->platelet activation -->platelet aggregation -->protein folding -->response to endoplasmic reticulum stress	-->endoplasmic reticulum -->melanosome -->plasma membrane	-->protein disulfide isomerase activity
RNA-binding protein with multiple splicing	sp	Q9WVB0	RBPMS	21815.9	CHAIN 1-197	-->mRNA splicing, via spliceosome -->positive regulation of pathway-restricted SMAD protein phosphorylation -->positive regulation of SMAD protein import into nucleus -->regulation of transcription, DNA-templated -->response to oxidative stress -->transcription, DNA-templated	-->Extracellular region or secreted Cytosol Plasma membrane Cytoskeleton Lysosome Endosome Peroxisome ER Golgi apparatus Nucleus Mitochondrion Manual annotation Automatic computational assertionGraphics by Christian Stolte; -->cytosol -->nucleoplasm -->U1 snRNP -->cytoplasmic stress granule -->P-body	-->poly(A) binding -->protein homodimerization activity -->RNA binding -->snRNA stem-loop binding -->transcription coactivator activity -->U1 snRNA binding
Peroxisomal multifunctional enzyme type 2	sp	P51660	DHB4	79481.8	CHAIN 1-735	-->androgen metabolic process -->estrogen metabolic process -->fatty acid beta-oxidation -->medium-chain fatty-acyl-CoA metabolic process -->osteoblast differentiation -->Sertoli cell development -->very long-chain fatty acid metabolic process -->very long-chain fatty-acyl-CoA metabolic process	-->mitochondrion -->peroxisomal membrane -->peroxisome	-->17-beta-hydroxysteroid dehydrogenase (NAD+) activity -->3alpha,7alpha,12alpha-trihydroxy-5beta-cholest-24-enoyl-CoA hydratase activity -->3-hydroxyacyl-CoA dehydrogenase activity -->isomerase activity -->long-chain-enoyl-CoA hydratase activity
ATP-binding cassette sub-family D member 3	sp	P55096	ABCD3	75474.6	CHAIN 1-659	-->fatty acid beta-oxidation -->peroxisome organization -->very long-chain fatty acid catabolic process	-->integral component of membrane -->mitochondrial inner membrane -->mitochondrion -->peroxisomal matrix -->peroxisomal membrane -->peroxisome	-->ATPase activity, coupled to transmembrane movement of substances -->ATP binding
Band 4.1-like protein 3	sp	Q9WV92	E41L3	103338	CHAIN 1-929	-->apoptotic process -->cortical actin cytoskeleton organization -->cortical cytoskeleton organization -->cytoskeletal anchoring at plasma membrane -->myelin maintenance -->neuron projection morphogenesis -->paranodal junction assembly -->protein localization to juxtaparanode region of axon -->protein localization to paranode region of axon -->protein localization to plasma membrane -->regulation…	-->cell-cell junction -->cytoplasm -->cytoskeleton -->extrinsic component of membrane -->juxtaparanode region of axon -->neuronal postsynaptic density -->paranode region of axon -->plasma membrane	-->structural constituent of cytoskeleton
Voltage-dependent anion-selective channel protein 3	sp	Q60931	VDAC3	30752.7	CHAIN 1-283	-->behavioral fear response -->learning -->neuron-neuron synaptic transmission -->regulation of cilium assembly -->synaptic transmission	-->extracellular vesicular exosome -->mitochondrial inner membrane -->mitochondrial outer membrane -->mitochondrion -->nucleus -->pore complex	-->nucleotide binding -->porin activity -->voltage-gated anion channel activity
Regulator of nonsense transcripts 1	sp	Q9EPU0	RENT1	123967	CHAIN 1-1124	-->3'-UTR-mediated mRNA destabilization -->cellular response to interleukin-1 -->cellular response to lipopolysaccharide -->DNA repair -->DNA replication -->dosage compensation by inactivation of X chromosome -->histone mRNA catabolic process -->nuclear-transcribed mRNA catabolic process -->nuclear-transcribed mRNA catabolic process, endonucleolytic cleavage-dependent decay -->nuclear-transcribed…	-->chromatin -->cytoplasmic mRNA processing body -->exon-exon junction complex -->nuclear chromosome, telomeric region -->nucleoplasm -->nucleus -->supraspliceosomal complex	-->ATP binding -->ATP-dependent RNA helicase activity -->chromatin binding -->poly(A) RNA binding -->telomeric DNA binding -->zinc ion binding
Vesicular integral-membrane protein VIP36	sp	Q9DBH5	LMAN2	40429.8	CHAIN 1-358	-->positive regulation of phagocytosis -->protein transport -->retrograde vesicle-mediated transport, Golgi to ER	-->cell surface -->endoplasmic reticulum-Golgi intermediate compartment -->extracellular exosome -->extracellular space -->Golgi apparatus -->Golgi membrane -->integral component of plasma membrane	-->carbohydrate binding -->glycoprotein binding -->heat shock protein binding -->mannose binding -->metal ion binding
Dolichyl-diphosphooligosaccharide--protein glycosyltransferase subunit 2	sp	Q9DBG6	RPN2	69062.9	CHAIN 1-631	-->aging -->protein N-linked glycosylation -->response to drug	-->autophagic vacuole membrane -->integral component of membrane -->nucleus -->oligosaccharyltransferase complex -->rough endoplasmic reticulum	-->ribosome binding -->transferase activity, transferring glycosyl groups
Serine/threonine-protein kinase 38	sp	Q91VJ4	STK38	54174.3	CHAIN 1-465	-->cellular protein modification process -->intracellular signal transduction -->negative regulation of MAP kinase activity -->peptidyl-serine phosphorylation -->protein phosphorylation	-->Extracellular region or secreted Cytosol Plasma membrane Cytoskeleton Lysosome Endosome Peroxisome ER Golgi apparatus Nucleus Mitochondrion Manual annotation Automatic computational assertionGraphics by Christian Stolte; -->cytosol -->nucleus -->cytoplasm -->intracellular	-->ATP binding -->cadherin binding -->magnesium ion binding -->mitogen-activated protein kinase kinase kinase binding -->protein serine/threonine kinase activity
Exportin-1	sp	Q6P5F9	XPO1	123093	CHAIN 1-1071	-->mRNA transport -->negative regulation of transcription from RNA polymerase II promoter -->protein export from nucleus -->protein localization to nucleus -->regulation of centrosome duplication -->regulation of protein catabolic process -->regulation of protein export from nucleus -->response to drug -->ribosomal large subunit export from nucleus -->ribosomal small subunit export from nucleus	-->annulate lamellae -->Cajal body -->cytoplasm -->intracellular membrane-bounded organelle -->kinetochore -->membrane -->nuclear membrane -->nucleolus -->nucleoplasm -->nucleus -->ribonucleoprotein complex	-->nucleocytoplasmic transporter activity -->protein transporter activity -->RNA binding
Eukaryotic translation initiation factor 4 gamma 1	sp	Q6NZJ6	IF4G1	176077	CHAIN 1-1600	-->lung development -->regulation of translational initiation -->response to ethanol	-->cytoplasm -->eukaryotic translation initiation factor 4F complex	-->poly(A) RNA binding -->translation initiation factor activity
Small nuclear ribonucleoprotein E	sp	P62305	RUXE	10803.6	CHAIN 1-92	-->hair cycle -->spliceosomal snRNP assembly	-->catalytic step 2 spliceosome -->cytosol -->extracellular vesicular exosome -->methylosome -->nucleus -->pICln-Sm protein complex -->SMN-Sm protein complex -->U12-type spliceosomal complex -->U1 snRNP -->U4 snRNP -->U7 snRNP	-->RNA binding
Translation initiation factor eIF-2B subunit delta	sp	Q61749	EI2BD	57624.2	CHAIN 1-524	-->myelination -->oligodendrocyte development -->ovarian follicle development -->regulation of molecular function -->T cell receptor signaling pathway -->translational initiation	-->cytoplasm -->eukaryotic translation initiation factor 2B complex	-->translation initiation factor activity
Histone H2A.V	sp	Q3THW5	H2AV	13508.7	CHAIN 1-128	-	-->extracellular vesicular exosome -->nucleosome -->nucleus	-->DNA binding
Histone H2A.Z	sp	P0C0S6	H2AZ	13552.7	CHAIN 1-128	-->cellular response to estradiol stimulus -->multicellular organismal development -->positive regulation of transcription from RNA polymerase II promoter	-->extracellular vesicular exosome -->nuclear euchromatin -->nuclear heterochromatin -->nucleosome -->nucleus	-->chromatin DNA binding -->nucleosomal DNA binding -->RNA polymerase II core promoter proximal region sequence-specific DNA binding -->RNA polymerase II core promoter sequence-specific DNA binding -->RNA polymerase II distal enhancer sequence-specific DNA binding
V-type proton ATPase 16 kDa proteolipid subunit	sp	P63082	VATL	15807.9	CHAIN 1-155	-->ATP hydrolysis coupled proton transport -->lysosomal lumen acidification -->positive regulation of Wnt signaling pathway -->vacuolar acidification	-->extracellular exosome -->focal adhesion -->integral component of membrane -->lysosomal membrane -->vacuolar proton-transporting V-type ATPase, V0 domain -->vacuolar proton-transporting V-type ATPase complex	-->hydrogen-exporting ATPase activity, phosphorylative mechanism -->proton-transporting ATPase activity, rotational mechanism -->ubiquitin protein ligase binding
ATP-dependent 6-phosphofructokinase, liver type	sp	P12382	PFKAL	85359.8	CHAIN 1-780	-->fructose 1,6-bisphosphate metabolic process -->fructose 6-phosphate metabolic process -->glycolytic process -->glycolytic process through fructose-6-phosphate -->negative regulation of insulin secretion -->protein homotetramerization -->protein oligomerization -->response to glucose	-->6-phosphofructokinase complex -->cytosol -->extracellular exosome -->membrane	-->6-phosphofructokinase activity -->ATP binding -->fructose-6-phosphate binding -->fructose binding -->identical protein binding -->kinase binding -->metal ion binding
RNA-binding protein Raly	sp	Q64012	RALY	33187.9	CHAIN 1-312	-->mRNA processing -->RNA splicing	-->catalytic step 2 spliceosome -->nucleus	-->nucleotide binding -->poly(A) RNA binding
Arginase-1	sp	Q61176	ARGI1	34807.9	CHAIN 1-323	-->arginine metabolic process -->cellular response to dexamethasone stimulus -->cellular response to glucagon stimulus -->cellular response to hydrogen peroxide -->cellular response to interleukin-4 -->cellular response to lipopolysaccharide -->cellular response to transforming growth factor beta stimulus -->collagen biosynthetic process -->liver development -->lung development -->mammary gland i…	-->cytoplasm -->extracellular space -->extracellular vesicular exosome -->neuronal cell body -->neuron projection -->nucleus	-->arginase activity -->manganese ion binding
NADH dehydrogenase [ubiquinone] iron-sulfur protein 2, mitochondrial	sp	Q91WD5	NDUS2	52625.7	CHAIN 1-463	-->response to oxidative stress	-->mitochondrial respiratory chain complex I -->mitochondrion -->nucleus	-->4 iron, 4 sulfur cluster binding -->metal ion binding -->NAD binding -->NADH dehydrogenase (ubiquinone) activity -->quinone binding
Myoferlin	sp	Q69ZN7	MYOF	233324	CHAIN 1-2048	-->cellular response to heat -->myoblast fusion -->plasma membrane repair -->regulation of vascular endothelial growth factor receptor signaling pathway	-->caveola -->cytoplasmic vesicle -->cytoplasmic vesicle membrane -->extracellular vesicular exosome -->integral component of membrane -->intracellular membrane-bounded organelle -->nuclear membrane -->plasma membrane	-->phospholipid binding
Bcl-2-associated transcription factor 1	sp	Q8K019	BCLF1	106002	CHAIN 1-919	-->apoptotic process -->cellular response to leukemia inhibitory factor -->negative regulation of transcription, DNA-templated -->positive regulation of apoptotic process -->positive regulation of DNA-templated transcription, initiation -->positive regulation of intrinsic apoptotic signaling pathway -->positive regulation of response to DNA damage stimulus -->regulation of DNA-templated transcrip…	-->Extracellular region or secreted Cytosol Plasma membrane Cytoskeleton Lysosome Endosome Peroxisome ER Golgi apparatus Nucleus Mitochondrion Manual annotation Automatic computational assertionGraphics by Christian Stolte; -->nuclear speck -->nucleoplasm -->nucleus -->cytoplasm	-->DNA binding
39S ribosomal protein L13, mitochondrial	sp	Q9D1P0	RM13	20676.9	CHAIN 1-178	-->translation	-->mitochondrial large ribosomal subunit -->mitochondrial ribosome -->mitochondrion	-->mRNA binding -->poly(A) RNA binding -->structural constituent of ribosome
Serine protease HTRA2, mitochondrial	sp	Q9JIY5	HTRA2	49348.4	CHAIN 1-458	-->adult locomotory behavior -->adult walking behavior -->cellular protein catabolic process -->cellular response to growth factor stimulus -->cellular response to heat -->cellular response to interferon-beta -->cellular response to retinoic acid -->ceramide metabolic process -->forebrain development -->intrinsic apoptotic signaling pathway -->intrinsic apoptotic signaling pathway in response to …	-->CD40 receptor complex -->chromatin -->cytoplasmic side of plasma membrane -->cytoskeleton -->cytosol -->membrane -->mitochondrial intermembrane space -->mitochondrial membrane -->mitochondrion -->nucleus	-->peptidase activity -->serine-type endopeptidase activity -->serine-type peptidase activity
Regulator of chromosome condensation	sp	Q8VE37	RCC1	44931	CHAIN 1-421	-->cell division -->chromosome segregation -->G1/S transition of mitotic cell cycle -->mitotic nuclear division -->mitotic spindle organization -->regulation of mitotic nuclear division -->spindle assembly	-->condensed nuclear chromosome -->cytoplasm -->nuclear chromatin -->nuclear membrane -->nucleoplasm -->nucleus	-->chromatin binding -->histone binding -->nucleosomal DNA binding -->Ran guanyl-nucleotide exchange factor activity
Aconitate hydratase, mitochondrial	sp	Q99KI0	ACON	85463.5	CHAIN 1-780	-->citrate metabolic process -->isocitrate metabolic process -->tricarboxylic acid cycle	-->mitochondrion -->nucleus	-->3 iron, 4 sulfur cluster binding -->4 iron, 4 sulfur cluster binding -->aconitate hydratase activity -->iron ion binding
ATP synthase protein 8	sp	P03930	ATP8	7766.28	CHAIN 1-67	-->ATP synthesis coupled proton transport	-->integral component of membrane -->mitochondrial proton-transporting ATP synthase complex -->mitochondrial proton-transporting ATP synthase complex, coupling factor F(o) -->mitochondrion	-->hydrogen ion transmembrane transporter activity
Dynactin subunit 4	sp	Q8CBY8	DCTN4	53057	CHAIN 1-467	-->nuclear migration	-->Extracellular region or secreted Cytosol Plasma membrane Cytoskeleton Lysosome Endosome Peroxisome ER Golgi apparatus Nucleus Mitochondrion Manual annotation Automatic computational assertionGraphics by Christian Stolte; -->centrosome -->cytoplasmic dynein complex -->dynactin complex -->spindle pole -->stress fiber -->focal adhesion -->kinetochore -->sarcomere	-->protein N-terminus binding
Protein PRRC2A	sp	Q7TSC1	PRC2A	229203	CHAIN 1-2158	-	-->cytoplasm -->extracellular exosome -->intracellular membrane-bounded organelle -->membrane -->nucleus	-->poly(A) RNA binding
Coronin-1B	sp	Q9WUM3	COR1B	53912.2	CHAIN 1-484	-->actin cytoskeleton organization -->actin filament branching -->actin filament bundle assembly -->cell migration -->cellular response to platelet-derived growth factor stimulus -->endothelial cell chemotaxis -->negative regulation of Arp2/3 complex-mediated actin nucleation -->negative regulation of smooth muscle cell chemotaxis -->positive regulation of lamellipodium morphogenesis -->protein l…	-->actin cytoskeleton -->actin filament -->cell leading edge -->cell periphery -->cytoplasm -->cytosol -->extracellular exosome -->focal adhesion -->lamellipodium -->perinuclear region of cytoplasm -->plasma membrane -->stress fiber	-->actin filament binding -->Arp2/3 complex binding -->cadherin binding -->identical protein binding
Cyclin-dependent kinase 9	sp	Q99J95	CDK9	42761.6	CHAIN 1-372	-->cellular response to cytokine stimulus -->DNA repair -->negative regulation of cell cycle arrest -->negative regulation of mRNA polyadenylation -->positive regulation of cardiac muscle hypertrophy -->positive regulation of histone H2B ubiquitination -->positive regulation of histone phosphorylation -->positive regulation of mRNA 3'-UTR binding -->positive regulation of transcription from RNA p…	-->cyclin/CDK positive transcription elongation factor complex -->cytoplasm -->intracellular membrane-bounded organelle -->membrane -->nucleoplasm -->nucleus -->PML body -->transcription elongation factor complex	-->7SK snRNA binding -->ATP binding -->chromatin binding -->cyclin-dependent protein serine/threonine kinase activity -->DNA binding -->RNA polymerase II carboxy-terminal domain kinase activity -->RNA polymerase II core promoter sequence-specific DNA binding -->snRNA binding -->transcription coactivator binding -->transcription regulatory region DNA binding
rRNA 2'-O-methyltransferase fibrillarin	sp	P35550	FBRL	34306.8	CHAIN 1-327	-->box C/D snoRNA 3'-end processing -->histone glutamine methylation -->osteoblast differentiation -->rRNA methylation -->snoRNA metabolic process -->tRNA processing	-->box C/D snoRNP complex -->Cajal body -->extracellular vesicular exosome -->granular component -->membrane -->nucleolus -->nucleus -->small-subunit processome	-->histone-glutamine methyltransferase activity -->poly(A) RNA binding -->RNA binding -->rRNA methyltransferase activity
Cell division cycle and apoptosis regulator protein 1	sp	Q8CH18	CCAR1	132060	CHAIN 1-1146	-->apoptotic process -->cell cycle -->negative regulation of nucleic acid-templated transcription -->positive regulation of apoptotic process -->positive regulation of cell migration -->positive regulation of cell proliferation -->regulation of transcription, DNA-templated -->transcription, DNA-templated	-->nuclear envelope lumen -->perinuclear region of cytoplasm	-->core promoter binding -->ligand-dependent nuclear receptor transcription coactivator activity -->poly(A) RNA binding -->transcription coactivator activity -->transcription corepressor activity
WD repeat-containing protein 26	sp	Q8C6G8	WDR26	70543.4	CHAIN 1-641	-	-->cytoplasm -->nucleoplasm	-
Lamin-B1	sp	P14733	LMNB1	66785.6	CHAIN 1-588	-->positive regulation of cyclin-dependent protein serine/threonine kinase activity involved in G2/M transition of mitotic cell cycle -->positive regulation of JNK cascade	-->lamin filament -->nuclear envelope -->nuclear inner membrane -->nucleoplasm -->nucleus	-->JUN kinase binding -->phospholipase binding -->structural molecule activity
Multiple PDZ domain protein	sp	Q8VBX6	MPDZ	218711	CHAIN 1-2055	-->cell adhesion	-->apical plasma membrane -->apicolateral plasma membrane -->bicellular tight junction -->cytoplasm -->cytoplasmic vesicle -->dendrite -->postsynaptic density -->postsynaptic membrane -->Schmidt-Lanterman incisure	-->protein C-terminus binding
Flotillin-2	sp	Q60634	FLOT2	47038.1	CHAIN 1-428	-->cell adhesion -->membrane raft assembly -->negative regulation of amyloid precursor protein catabolic process -->negative regulation of gene expression -->positive regulation of establishment of T cell polarity -->protein localization to plasma membrane -->protein localization to plasma membrane raft -->protein stabilization -->regulation of myoblast differentiation	-->Extracellular region or secreted Cytosol Plasma membrane Cytoskeleton Lysosome Endosome Peroxisome ER Golgi apparatus Nucleus Mitochondrion Manual annotation Automatic computational assertionGraphics by Christian Stolte; -->cortical actin cytoskeleton -->endosome -->basolateral plasma membrane -->caveola -->flotillin complex -->plasma membrane -->acrosomal membrane -->cell-cell adherens juncti…	-->ionotropic glutamate receptor binding -->protease binding -->protein heterodimerization activity
Collagen alpha-1(I) chain	sp	P11087	CO1A1	138032	CHAIN 1-1453	-->blood vessel development -->bone trabecula formation -->cartilage development involved in endochondral bone morphogenesis -->cellular response to amino acid stimulus -->cellular response to mechanical stimulus -->cellular response to retinoic acid -->cellular response to transforming growth factor beta stimulus -->collagen biosynthetic process -->collagen fibril organization -->embryonic skele…	-->collagen trimer -->collagen type I trimer -->cytoplasm -->extracellular matrix -->extracellular space -->proteinaceous extracellular matrix	-->extracellular matrix structural constituent -->metal ion binding
Eukaryotic translation initiation factor 2 subunit 3, X-linked	sp	Q9Z0N1	IF2G	51065.4	CHAIN 1-472	-->formation of translation preinitiation complex -->translational initiation	-->cytoplasm -->extracellular exosome -->intracellular	-->GTPase activity -->GTP binding -->translation factor activity, RNA binding -->translation initiation factor activity
T-complex protein 1 subunit delta	sp	P80315	TCPD	58066.4	CHAIN 1-539	-->binding of sperm to zona pellucida -->protein folding -->toxin transport	-->cell body -->centrosome -->chaperonin-containing T-complex -->cytoplasm -->extracellular vesicular exosome -->melanosome -->microtubule -->nucleoplasm -->zona pellucida receptor complex	-->ATP binding -->poly(A) RNA binding
Methionine--tRNA ligase, cytoplasmic	sp	Q68FL6	SYMC	101431	CHAIN 1-902	-->methionyl-tRNA aminoacylation -->rRNA transcription -->tRNA aminoacylation for protein translation	-->cytoplasm -->cytosol -->extracellular exosome -->membrane -->mitochondrion -->nucleolus	-->ATP binding -->methionine-tRNA ligase activity -->tRNA binding
Dolichol-phosphate mannosyltransferase subunit 1	sp	O70152	DPM1	29174.7	CHAIN 1-260	-->dolichol metabolic process -->GPI anchor biosynthetic process -->protein mannosylation -->protein N-linked glycosylation -->protein O-linked mannosylation	-->dolichol-phosphate-mannose synthase complex -->endoplasmic reticulum -->endoplasmic reticulum membrane -->membrane -->nucleus	-->dolichyl-phosphate beta-D-mannosyltransferase activity -->dolichyl-phosphate-mannose-protein mannosyltransferase activity
Heterochromatin protein 1-binding protein 3	sp	Q3TEA8	HP1B3	60866.6	CHAIN 1-554	-->cellular response to hypoxia -->heterochromatin organization -->nucleosome assembly -->regulation of cell proliferation -->regulation of nucleus size -->regulation of transcription, DNA-templated	-->chromosome -->nucleosome -->nucleus	-->DNA binding -->nucleosome binding
Coatomer subunit alpha	sp	Q8CIE6	COPA	138432	CHAIN 1-1224	-->intracellular protein transport -->pancreatic juice secretion -->vesicle-mediated transport	-->COPI vesicle coat -->cytoplasm -->extracellular exosome -->extracellular space -->membrane	-->structural molecule activity
c-Myc-binding protein	sp	Q9EQS3	MYCBP			-	-	-
ER membrane protein complex subunit 2	sp	Q9CRD2	EMC2	34934.7	CHAIN 1-297	-	-->cytoplasm -->endoplasmic reticulum -->ER membrane protein complex -->mitochondrion -->nucleus	-
Splicing factor 3A subunit 3	sp	Q9D554	SF3A3	58841.9	CHAIN 1-501	-->mRNA processing -->mRNA splicing, via spliceosome	-->catalytic step 2 spliceosome -->nucleoplasm -->spliceosomal complex	-->poly(A) RNA binding -->zinc ion binding
rRNA methyltransferase 3, mitochondrial	sp	Q5ND52	MRM3			-	-	-
Isovaleryl-CoA dehydrogenase, mitochondrial	sp	Q9JHI5	IVD	46325.4	CHAIN 1-424	-->leucine catabolic process	-->mitochondrial matrix -->mitochondrial membrane -->mitochondrion	-->flavin adenine dinucleotide binding -->isovaleryl-CoA dehydrogenase activity
Eukaryotic translation initiation factor 4 gamma 3	sp	Q80XI3	IF4G3	174890	CHAIN 1-1579	-->positive regulation of meiosis I -->positive regulation of protein phosphorylation -->positive regulation of translation -->spermatogenesis	-	-->poly(A) RNA binding -->translation initiation factor activity
Transmembrane protein 126A	sp	Q9D8Y1	T126A	21539.2	CHAIN 1-196	-->optic nerve development	-->integral component of membrane -->mitochondrial inner membrane -->mitochondrion	-
Glycogen phosphorylase, brain form	sp	Q8CI94	PYGB	96729.9	CHAIN 1-843	-->glycogen metabolic process	-->cytoplasm	-->glycogen phosphorylase activity -->pyridoxal phosphate binding
2-oxoisovalerate dehydrogenase subunit beta, mitochondrial	sp	Q6P3A8	ODBB	42880.3	CHAIN 1-390	-->branched-chain amino acid catabolic process -->cellular amino acid catabolic process	-->mitochondrial alpha-ketoglutarate dehydrogenase complex -->mitochondrial inner membrane -->mitochondrion	-->3-methyl-2-oxobutanoate dehydrogenase (2-methylpropanoyl-transferring) activity -->alpha-ketoacid dehydrogenase activity
Receptor of activated protein C kinase 1	sp	P68040	RACK1	35076.7	CHAIN 1-317	-->cell cycle -->gastrulation -->intracellular signal transduction -->negative regulation of cell growth -->negative regulation of gene expression -->negative regulation of hydrogen peroxide-induced neuron death -->negative regulation of phagocytosis -->negative regulation of protein kinase B signaling -->negative regulation of translation -->negative regulation of Wnt signaling pathway -->positi…	-->cell body -->cytoplasm -->cytoskeleton -->cytosol -->dendrite -->extracellular vesicular exosome -->midbody -->mitochondrion -->neuronal cell body -->neuron projection -->nucleus -->perinuclear region of cytoplasm -->phagocytic cup -->small ribosomal subunit	-->cysteine-type endopeptidase activator activity involved in apoptotic process -->ion channel inhibitor activity -->poly(A) RNA binding -->protein kinase C binding -->protein tyrosine kinase inhibitor activity -->receptor activity -->receptor tyrosine kinase binding -->SH2 domain binding
Valine--tRNA ligase	sp	Q9Z1Q9	SYVC	140215	CHAIN 1-1263	-->valyl-tRNA aminoacylation	-->mitochondrion	-->aminoacyl-tRNA editing activity -->ATP binding -->valine-tRNA ligase activity
DnaJ homolog subfamily C member 10	sp	Q9DC23	DJC10	90583.2	CHAIN 1-793	-->cell redox homeostasis -->intrinsic apoptotic signaling pathway in response to endoplasmic reticulum stress -->negative regulation of protein phosphorylation -->positive regulation of ATPase activity -->protein folding in endoplasmic reticulum -->response to endoplasmic reticulum stress -->ubiquitin-dependent ERAD pathway	-->Extracellular region or secreted Cytosol Plasma membrane Cytoskeleton Lysosome Endosome Peroxisome ER Golgi apparatus Nucleus Mitochondrion Manual annotation Automatic computational assertionGraphics by Christian Stolte; -->endoplasmic reticulum -->endoplasmic reticulum chaperone complex -->endoplasmic reticulum lumen	-->ATPase activator activity -->ATPase binding -->chaperone binding -->disulfide oxidoreductase activity -->Hsp70 protein binding -->misfolded protein binding -->oxidoreductase activity, acting on a sulfur group of donors, disulfide as acceptor -->protein disulfide oxidoreductase activity
SUMO-activating enzyme subunit 1	sp	Q9R1T2	SAE1	38620.1	CHAIN 1-350	-->positive regulation of protein targeting to mitochondrion -->protein sumoylation -->regulation of mitotic cell cycle	-->cytosol -->nucleus -->SUMO activating enzyme complex	-->ATP-dependent protein binding -->protein C-terminus binding -->protein heterodimerization activity -->SUMO activating enzyme activity
Phosphate carrier protein, mitochondrial	sp	Q8VEM8	MPCP	39632.3	CHAIN 1-357	-	-->extracellular vesicular exosome -->integral component of membrane -->membrane -->mitochondrial inner membrane -->mitochondrion -->myelin sheath	-->protein complex binding -->symporter activity
Forkhead box protein P4	sp	Q9DBY0	FOXP4			-	-	-
High mobility group protein HMGI-C	sp	P52927	HMGA2	11819.2	CHAIN 1-108	-->adipose tissue development -->adrenal gland development -->base-excision repair -->cell division -->cell proliferation -->cell proliferation in forebrain -->chondrocyte differentiation -->chondrocyte proliferation -->chromosome breakage -->chromosome condensation -->DNA damage response, detection of DNA damage -->endodermal cell differentiation -->epithelial to mesenchymal transition -->fat ce…	-->nuclear chromosome -->nucleus -->protein-DNA complex -->senescence-associated heterochromatin focus -->SMAD protein complex	-->5'-deoxyribose-5-phosphate lyase activity -->AT DNA binding -->C2H2 zinc finger domain binding -->cAMP response element binding -->core promoter binding -->DNA-(apurinic or apyrimidinic site) lyase activity -->DNA binding, bending -->DNA-dependent protein kinase activity -->MH1 domain binding -->MH2 domain binding -->nucleosomal DNA binding -->regulatory region DNA binding -->RNA polymerase II…
Activator of 90 kDa heat shock protein ATPase homolog 1	sp	Q8BK64	AHSA1	38117.1	CHAIN 1-338	-->positive regulation of ATPase activity -->protein folding -->response to stress	-->cytoplasm -->cytosol -->endoplasmic reticulum -->extracellular exosome	-->ATPase activator activity -->chaperone binding
Ras-related protein Rab-7a	sp	P51150	RAB7A	23489.8	CHAIN 1-207	-->bone resorption -->early endosome to late endosome transport -->endosome to lysosome transport -->epidermal growth factor catabolic process -->intracellular protein transport -->phagosome acidification -->phagosome-lysosome fusion -->protein targeting to lysosome -->small GTPase mediated signal transduction	-->alveolar lamellar body -->cytoplasm -->extracellular vesicular exosome -->Golgi apparatus -->late endosome -->lysosome -->membrane -->phagocytic vesicle	-->GDP binding -->GTPase activity -->GTP binding
Tropomyosin alpha-3 chain	sp	P21107	TPM3	32994	CHAIN 1-285	-	-->cortical cytoskeleton -->cytoplasm -->extracellular exosome -->growth cone -->neuron projection -->podosome -->stress fiber	-
Sorting and assembly machinery component 50 homolog	sp	Q8BGH2	SAM50	51864	CHAIN 1-469	-->cristae formation -->mitochondrial respiratory chain complex assembly -->protein import into mitochondrial outer membrane	-->extracellular exosome -->integral component of membrane -->mitochondrial inner membrane -->mitochondrial outer membrane -->mitochondrial sorting and assembly machinery complex -->mitochondrion	-
Gasdermin-A	sp	Q9EST1	GSDMA			-	-	-
40S ribosomal protein S29	sp	P62274	RS29	6676.77	CHAIN 1-56	-->translation	-->cytosolic small ribosomal subunit -->extracellular exosome -->focal adhesion -->small ribosomal subunit	-->structural constituent of ribosome -->zinc ion binding
Caprin-1	sp	Q60865	CAPR1	78168.9	CHAIN 1-707	-->negative regulation of translation -->positive regulation of dendrite morphogenesis -->positive regulation of dendritic spine morphogenesis	-->cytoplasm -->cytoplasmic mRNA processing body -->cytoplasmic stress granule -->cytosol -->dendrite -->membrane	-->poly(A) RNA binding -->RNA binding
40S ribosomal protein S27	sp	Q6ZWU9	RS27	9461.12	CHAIN 1-84	-->translation	-->cytosolic small ribosomal subunit -->nucleus	-->metal ion binding -->poly(A) RNA binding -->structural constituent of ribosome
Transcription intermediary factor 1-beta	sp	Q62318	TIF1B	88847	CHAIN 1-834	-->convergent extension involved in axis elongation -->DNA methylation involved in embryo development -->DNA repair -->embryo implantation -->embryonic placenta morphogenesis -->epithelial to mesenchymal transition -->innate immune response -->in utero embryonic development -->negative regulation of DNA demethylation -->negative regulation of transcription, DNA-templated -->negative regulation of…	-->chromatin -->nuclear euchromatin -->nuclear heterochromatin -->nucleoplasm -->nucleus -->RNA polymerase II transcription factor complex	-->chromo shadow domain binding -->DNA binding -->Krueppel-associated box domain binding -->ligase activity -->poly(A) RNA binding -->protein kinase activity -->RNA polymerase II transcription coactivator activity -->transcription coactivator activity -->transcription corepressor activity -->ubiquitin protein ligase binding -->ubiquitin-protein transferase activity -->zinc ion binding
Glutamate dehydrogenase 1, mitochondrial	sp	P26443	DHE3	61336.8	CHAIN 1-558	-->glutamine metabolic process -->long-term memory -->positive regulation of insulin secretion -->response to aluminum ion -->tricarboxylic acid metabolic process	-->mitochondrial inner membrane -->mitochondrion	-->ATP binding -->glutamate dehydrogenase (NAD+) activity -->glutamate dehydrogenase [NAD(P)+] activity -->GTP binding
Glutamine--tRNA ligase	sp	Q8BML9	SYQ	87676.6	CHAIN 1-775	-->brain development -->glutaminyl-tRNA aminoacylation -->negative regulation of apoptotic process	-->aminoacyl-tRNA synthetase multienzyme complex -->cytoplasm	-->ATP binding -->glutamine-tRNA ligase activity -->protein kinase binding -->RNA binding
DnaJ homolog subfamily A member 3, mitochondrial	sp	Q99M87	DNJA3	52443.5	CHAIN 1-480	-->activation-induced cell death of T cells -->activation of cysteine-type endopeptidase activity involved in apoptotic process -->apoptotic process -->cell aging -->mitochondrial DNA replication -->mitochondrion organization -->negative regulation of apoptotic process -->negative regulation of cell proliferation -->negative regulation of cysteine-type endopeptidase activity involved in apoptotic…	-->actin filament -->cell junction -->cytoplasm -->cytosol -->extrinsic component of plasma membrane -->I-kappaB/NF-kappaB complex -->IkappaB kinase complex -->intracellular membrane-bounded organelle -->mitochondrial matrix -->mitochondrial nucleoid -->mitochondrion -->neuromuscular junction -->nucleus -->plasma membrane -->postsynaptic membrane	-->ATP binding -->GTPase regulator activity -->interferon-gamma receptor binding -->metal ion binding -->NF-kappaB binding -->protein kinase binding -->receptor tyrosine kinase binding -->transcription factor binding -->unfolded protein binding
Actin-related protein 10	sp	Q9QZB7	ARP10			-	-	-
Histone-binding protein RBBP7	sp	Q60973	RBBP7	47790.1	CHAIN 1-425	-->cellular heat acclimation -->chromatin remodeling -->chromatin silencing at rDNA -->DNA replication -->negative regulation of cell growth -->negative regulation of transcription, DNA-templated -->negative regulation of transcription from RNA polymerase II promoter -->response to steroid hormone -->transcription, DNA-templated	-->ESC/E(Z) complex -->nucleoplasm -->nucleus -->NuRD complex	-->RNA binding
NADH dehydrogenase [ubiquinone] 1 alpha subcomplex subunit 10, mitochondrial	sp	Q99LC3	NDUAA	40603.4	CHAIN 1-355	-->oxidation-reduction process -->response to drug	-->mitochondrial respiratory chain complex I -->mitochondrion	-->ATP binding -->nucleoside kinase activity
Eukaryotic initiation factor 4A-III	sp	Q91VC3	IF4A3	46840	CHAIN 1-411	-->embryonic cranial skeleton morphogenesis -->mRNA processing -->mRNA transport -->negative regulation of translation -->nuclear-transcribed mRNA catabolic process, nonsense-mediated decay -->positive regulation of translation -->regulation of alternative mRNA splicing, via spliceosome -->RNA splicing -->rRNA processing	-->catalytic step 2 spliceosome -->cytoplasm -->exon-exon junction complex -->membrane -->nuclear speck	-->ATP binding -->ATP-dependent RNA helicase activity -->mRNA binding -->poly(A) binding
Eukaryotic translation initiation factor 5B	sp	Q05D44	IF2P	137616	CHAIN 1-1216	-->regulation of translational initiation	-->cytoplasm	-->GTPase activity -->GTP binding -->poly(A) RNA binding -->translation initiation factor activity
Nuclear receptor coactivator 5	sp	Q91W39	NCOA5	65319.1	CHAIN 1-579	-->glucose homeostasis -->negative regulation of insulin receptor signaling pathway -->regulation of transcription, DNA-templated -->transcription, DNA-templated	-->Extracellular region or secreted Cytosol Plasma membrane Cytoskeleton Lysosome Endosome Peroxisome ER Golgi apparatus Nucleus Mitochondrion Manual annotation Automatic computational assertionGraphics by Christian Stolte; -->actin cytoskeleton -->nucleus	-->chromatin binding
Zinc finger Ran-binding domain-containing protein 2	sp	Q9R020	ZRAB2			-	-	-
Septin-7	sp	O55131	2022-09-07	50549.9	CHAIN 1-436	-->cell division -->cilium morphogenesis -->mitotic nuclear division -->protein heterooligomerization -->regulation of embryonic cell shape	-->actin cytoskeleton -->axoneme -->axon terminus -->cell cortex -->cleavage furrow -->condensed chromosome kinetochore -->cytoplasm -->extracellular vesicular exosome -->microtubule cytoskeleton -->midbody -->myelin sheath -->nucleolus -->nucleus -->plasma membrane -->spindle	-->GTP binding -->identical protein binding
TraB domain-containing protein	sp	Q99JY4	TRABD			-	-	-
Protein-glutamine gamma-glutamyltransferase E	sp	Q08189	TGM3	77309.4	CHAIN 1-693	-->cell envelope organization -->epidermis development -->hair cell differentiation -->keratinization -->keratinocyte differentiation -->peptide cross-linking -->protein tetramerization -->skin development	-->Extracellular region or secreted Cytosol Plasma membrane Cytoskeleton Lysosome Endosome Peroxisome ER Golgi apparatus Nucleus Mitochondrion Manual annotation Automatic computational assertionGraphics by Christian Stolte; -->cornified envelope -->extrinsic component of cytoplasmic side of plasma membrane -->cytoplasm	-->calcium ion binding -->catalytic activity -->protein-glutamine gamma-glutamyltransferase activity
Collagen alpha-1(IV) chain	sp	P02463	CO4A1	160679	CHAIN 1-1669	-->basement membrane organization -->blood vessel morphogenesis -->brain development -->cellular response to amino acid stimulus -->collagen-activated tyrosine kinase receptor signaling pathway -->epithelial cell differentiation -->extracellular matrix organization -->neuromuscular junction development -->patterning of blood vessels -->renal tubule morphogenesis -->retinal blood vessel morphogene…	-->basement membrane -->collagen type IV trimer -->extracellular matrix -->extracellular region	-->extracellular matrix structural constituent -->platelet-derived growth factor binding
Nucleoside diphosphate kinase A	sp	P15532	NDKA	17207.8	CHAIN 1-152	-->cellular response to drug -->cellular response to fatty acid -->cellular response to glucose stimulus -->CTP biosynthetic process -->endocytosis -->GTP biosynthetic process -->hippocampus development -->lactation -->mammary gland development -->negative regulation of gene expression -->negative regulation of myeloid leukocyte differentiation -->positive regulation of DNA binding -->positive re…	-->centrosome -->cytosol -->extracellular vesicular exosome -->mitochondrion -->nucleus -->perinuclear region of cytoplasm -->ruffle membrane	-->ATP binding -->deoxyribonuclease activity -->GTP binding -->magnesium ion binding -->nucleoside diphosphate kinase activity -->poly(A) RNA binding -->ribosomal small subunit binding -->RNA polymerase II regulatory region sequence-specific DNA binding -->single-stranded DNA binding
Nucleoside diphosphate kinase B	sp	Q01768	NDKB	17363.1	CHAIN 1-152	-->cellular response to fatty acid -->cellular response to glucose stimulus -->cellular response to oxidative stress -->CTP biosynthetic process -->GTP biosynthetic process -->integrin-mediated signaling pathway -->negative regulation of myeloid leukocyte differentiation -->positive regulation of cAMP biosynthetic process -->positive regulation of neuron projection development -->positive regulat…	-->cell periphery -->cytoplasm -->lamellipodium -->mitochondrial membrane -->mitochondrion -->perinuclear region of cytoplasm -->plasma membrane -->ruffle	-->ATP binding -->drug binding -->fatty acid binding -->metal ion binding -->nucleoside diphosphate kinase activity -->protein histidine kinase activity -->protein serine/threonine kinase activity
Protein lin-7 homolog C	sp	O88952	LIN7C	21834	CHAIN 1-197	-->exocytosis -->maintenance of epithelial cell apical/basal polarity -->morphogenesis of an epithelial sheet -->neurotransmitter secretion -->protein localization to basolateral plasma membrane -->protein transport	-->Extracellular region or secreted Cytosol Plasma membrane Cytoskeleton Lysosome Endosome Peroxisome ER Golgi apparatus Nucleus Mitochondrion Manual annotation Automatic computational assertionGraphics by Christian Stolte; -->basolateral plasma membrane -->MPP7-DLG1-LIN7 complex -->plasma membrane -->postsynaptic membrane -->bicellular tight junction -->cell-cell junction -->cytoplasm -->neuron …	-->cytoskeletal protein binding -->L27 domain binding -->PDZ domain binding -->protein domain specific binding
Plakophilin-3	sp	Q9QY23	PKP3	87332.5	CHAIN 1-797	-->desmosome assembly -->establishment of protein localization to plasma membrane -->single organismal cell-cell adhesion	-->desmosome -->nucleus -->plasma membrane -->spot adherens junction	-->alpha-catenin binding -->cell adhesion molecule binding
Dimethyladenosine transferase 1, mitochondrial	sp	Q8JZM0	TFB1M	38961.6	CHAIN 1-345	-->regulation of transcription, DNA-templated -->transcription, DNA-templated	-->Extracellular region or secreted Cytosol Plasma membrane Cytoskeleton Lysosome Endosome Peroxisome ER Golgi apparatus Nucleus Mitochondrion Manual annotation Automatic computational assertionGraphics by Christian Stolte; -->mitochondrial nucleoid -->mitochondrion	-->DNA binding -->RNA binding -->rRNA (adenine-N6,N6-)-dimethyltransferase activity
Eukaryotic translation initiation factor 3 subunit D	sp	O70194	EIF3D	63988.7	CHAIN 1-548	-->formation of cytoplasmic translation initiation complex -->formation of translation preinitiation complex -->regulation of translational initiation -->translational initiation	-->eukaryotic 43S preinitiation complex -->eukaryotic 48S preinitiation complex -->eukaryotic translation initiation factor 3 complex -->eukaryotic translation initiation factor 3 complex, eIF3m -->membrane	-->poly(A) RNA binding -->translation initiation factor activity
Caveolae-associated protein 3	sp	Q91VJ2	CAVN3	27853.4	CHAIN 1-260	-->circadian regulation of gene expression -->cortical actin cytoskeleton organization -->negative regulation of fermentation -->negative regulation of protein kinase B signaling -->positive regulation of ERK1 and ERK2 cascade	-->caveola -->cytoplasm -->protein complex	-->protein kinase C binding
Ubiquitin carboxyl-terminal hydrolase 14	sp	Q9JMA1	UBP14	56001.9	CHAIN 1-493	-->negative regulation of endopeptidase activity -->negative regulation of ER-associated ubiquitin-dependent protein catabolic process -->protein deubiquitination -->regulation of chemotaxis -->regulation of proteasomal protein catabolic process -->synaptic transmission -->ubiquitin-dependent protein catabolic process	-->cell surface -->cytoplasm -->cytoplasmic, membrane-bounded vesicle -->extracellular exosome -->plasma membrane -->proteasome complex -->synapse	-->endopeptidase inhibitor activity -->proteasome binding -->thiol-dependent ubiquitin-specific protease activity
ATP-citrate synthase	sp	Q91V92	ACLY	119728	CHAIN 1-1091	-->acetyl-CoA biosynthetic process -->cellular carbohydrate metabolic process -->lipid biosynthetic process	-->intracellular -->mitochondrion	-->ATP binding -->ATP citrate synthase activity -->cofactor binding -->metal ion binding -->succinate-CoA ligase (ADP-forming) activity
Probable ATP-dependent RNA helicase DDX6	sp	P54823	DDX6	54191.6	CHAIN 1-483	-->cytoplasmic mRNA processing body assembly -->negative regulation of neuron differentiation -->regulation of translation -->RNA secondary structure unwinding -->stem cell population maintenance -->viral RNA genome packaging	-->cytoplasm -->cytoplasmic mRNA processing body -->cytoplasmic stress granule -->intracellular membrane-bounded organelle -->membrane -->RISC complex	-->ATP binding -->ATP-dependent RNA helicase activity -->poly(A) RNA binding -->protein domain specific binding
Tuftelin-interacting protein 11	sp	Q9ERA6	TFP11	96305.1	CHAIN 1-838	-->biomineral tissue development -->cell differentiation -->extracellular matrix organization -->negative regulation of protein binding -->negative regulation of protein complex assembly -->spliceosomal complex disassembly	-->Extracellular region or secreted Cytosol Plasma membrane Cytoskeleton Lysosome Endosome Peroxisome ER Golgi apparatus Nucleus Mitochondrion Manual annotation Automatic computational assertionGraphics by Christian Stolte; -->proteinaceous extracellular matrix -->catalytic step 2 spliceosome -->nuclear chromosome, telomeric region -->nuclear speck -->nucleolus -->nucleus -->spliceosomal complex …	-->nucleic acid binding
Coatomer subunit beta'	sp	O55029	COPB2	102449	CHAIN 1-905	-->ER to Golgi vesicle-mediated transport -->intracellular protein transport -->intra-Golgi vesicle-mediated transport -->retrograde vesicle-mediated transport, Golgi to ER -->toxin transport	-->COPI vesicle coat -->cytosol -->Golgi apparatus	-->structural molecule activity
Leucyl-cystinyl aminopeptidase	sp	Q8C129	LCAP	117304	CHAIN 1-1025	-->protein catabolic process -->SMAD protein signal transduction	-->cytoplasmic vesicle membrane -->endomembrane system -->integral component of membrane -->intracellular -->lysosomal membrane -->membrane -->perinuclear region of cytoplasm -->plasma membrane	-->aminopeptidase activity -->metallopeptidase activity -->zinc ion binding
DNA topoisomerase 1	sp	Q04750	TOP1			-	-	-
Serine/arginine-rich splicing factor 9	sp	Q9D0B0	SRSF9			-	-	-
Metastasis-associated protein MTA2	sp	Q9R190	MTA2	75030	CHAIN 1-668	-->chromatin remodeling -->DNA methylation -->DNA packaging -->negative regulation of transcription, DNA-templated -->negative regulation of transcription by RNA polymerase II -->positive regulation of transcription by RNA polymerase II -->regulation of fibroblast migration	-->Extracellular region or secreted Cytosol Plasma membrane Cytoskeleton Lysosome Endosome Peroxisome ER Golgi apparatus Nucleus Mitochondrion Manual annotation Automatic computational assertionGraphics by Christian Stolte; -->histone deacetylase complex -->nucleoplasm -->nucleus -->NuRD complex -->transcription factor complex	-->chromatin binding -->DNA binding transcription factor activity -->histone deacetylase activity -->histone deacetylase binding -->RNA polymerase II repressing transcription factor binding -->RNA polymerase II transcription factor binding -->transcription factor activity, transcription factor binding -->transcription regulatory region DNA binding -->transcription regulatory region sequence-speci…
60S ribosomal protein L36a	sp	P83882	RL36A	12440.8	CHAIN 1-106	-->translation	-->ribosome	-->structural constituent of ribosome
Nucleoprotein TPR	sp	F6ZDS4	TPR	273990	CHAIN 1-2431	-->cellular response to heat -->cellular response to interferon-alpha -->MAPK import into nucleus -->mitotic nuclear division -->mitotic spindle assembly checkpoint -->mRNA export from nucleus in response to heat stress -->negative regulation of RNA export from nucleus -->negative regulation of transcription from RNA polymerase II promoter -->negative regulation of translational initiation -->nuc…	-->cytoplasm -->cytoplasmic dynein complex -->extrinsic component of membrane -->kinetochore -->mitotic spindle -->nuclear envelope -->nuclear inclusion body -->nuclear membrane -->nuclear periphery -->nuclear pore -->nuclear pore nuclear basket	-->chromatin binding -->heat shock protein binding -->mitogen-activated protein kinase binding -->mRNA binding -->nucleocytoplasmic transporter activity -->protein homodimerization activity
Deoxynucleoside triphosphate triphosphohydrolase SAMHD1	sp	Q60710	SAMH1	72650.4	CHAIN 1-627	-->dATP catabolic process -->defense response to virus -->dGTP catabolic process -->innate immune response -->protein homotetramerization -->regulation of innate immune response	-->nucleoplasm -->nucleus -->plasma membrane	-->dGTPase activity -->dGTP binding -->nucleic acid binding -->RNA binding -->zinc ion binding
Myelin expression factor 2	sp	Q8C854	MYEF2	63294.6	CHAIN 1-591	-->negative regulation of transcription from RNA polymerase II promoter	-->nucleus	-->nucleotide binding -->RNA binding -->RNA polymerase II core promoter proximal region sequence-specific DNA binding -->RNA polymerase II core promoter proximal region sequence-specific DNA binding transcription factor activity involved in negative regulation of transcription
Septin-11	sp	Q8C1B7	2022-09-11	49694.6	CHAIN 1-431	-->cell cycle -->cell division -->protein heterooligomerization	-->axon -->cell junction -->cytoplasm -->dendritic spine -->extracellular exosome -->stress fiber	-->GTP binding
Protein LYRIC	sp	Q80WJ7	LYRIC	63846	CHAIN 1-579	-->bicellular tight junction assembly -->lipopolysaccharide-mediated signaling pathway -->negative regulation of apoptotic process -->negative regulation of transcription from RNA polymerase II promoter -->positive regulation of angiogenesis -->positive regulation of autophagy -->positive regulation of I-kappaB kinase/NF-kappaB signaling -->positive regulation of NF-kappaB transcription factor ac…	-->apical plasma membrane -->bicellular tight junction -->cytoplasm -->endoplasmic reticulum -->endoplasmic reticulum membrane -->integral component of membrane -->intercellular canaliculus -->nuclear body -->nuclear membrane -->nucleolus -->nucleus -->perinuclear region of cytoplasm	-->double-stranded RNA binding -->NF-kappaB binding -->poly(A) RNA binding -->RNA polymerase II transcription factor binding -->transcription coactivator activity
Transmembrane protease serine 13	sp	Q5U405	TMPSD	59805.9	CHAIN 1-543	-->establishment of skin barrier	-->blood microparticle -->integral component of membrane	-->scavenger receptor activity -->serine-type endopeptidase activity
Transformer-2 protein homolog alpha	sp	Q6PFR5	TRA2A	32316.2	CHAIN 1-281	-->mRNA splicing, via spliceosome	-->intracellular membrane-bounded organelle -->nucleolus -->nucleus	-->identical protein binding -->nucleotide binding -->poly(A) RNA binding -->RNA binding
Isocitrate dehydrogenase [NAD] subunit alpha, mitochondrial	sp	Q9D6R2	IDH3A	39638.7	CHAIN 1-366	-->tricarboxylic acid cycle	-->mitochondrion -->nucleus	-->isocitrate dehydrogenase (NAD+) activity -->magnesium ion binding -->NAD binding
26S proteasome non-ATPase regulatory subunit 10	sp	Q9Z2X2	PSD10	25083.5	CHAIN 1-231	-->apoptotic process -->cytoplasmic sequestering of NF-kappaB -->negative regulation of apoptotic process -->negative regulation of DNA damage response, signal transduction by p53 class mediator -->negative regulation of MAPK cascade -->negative regulation of NF-kappaB transcription factor activity -->negative regulation of release of cytochrome c from mitochondria -->negative regulation of trans…	-->Extracellular region or secreted Cytosol Plasma membrane Cytoskeleton Lysosome Endosome Peroxisome ER Golgi apparatus Nucleus Mitochondrion Manual annotation Automatic computational assertionGraphics by Christian Stolte; -->intermediate filament cytoskeleton -->cytosol -->nucleus -->cytoplasm -->proteasome complex	-->transcription factor binding
Exportin-5	sp	Q924C1	XPO5	136973	CHAIN 1-1204	-->positive regulation of RNA interference -->pre-miRNA export from nucleus -->protein export from nucleus	-->cytoplasm -->nucleoplasm -->nucleus -->RNA nuclear export complex	-->mRNA binding -->poly(A) RNA binding -->pre-miRNA binding -->pre-miRNA transporter activity -->protein transporter activity -->Ran GTPase binding -->tRNA binding
Atlastin-2	sp	Q6PA06	ATLA2	66224.1	CHAIN 1-583	-->endoplasmic reticulum organization -->Golgi organization -->protein homooligomerization	-->endoplasmic reticulum -->endoplasmic reticulum membrane -->integral component of membrane -->membrane	-->GTPase activity -->GTP binding -->identical protein binding
Atlastin-3	sp	Q91YH5	ATLA3	60575.1	CHAIN 1-541	-->endoplasmic reticulum organization -->Golgi organization -->protein homooligomerization	-->endoplasmic reticulum -->endoplasmic reticulum membrane -->integral component of membrane -->membrane	-->GTPase activity -->GTP binding -->identical protein binding
THO complex subunit 2	sp	B1AZI6	THOC2	182773	CHAIN 1-1594	-->blastocyst development -->cell morphogenesis -->mRNA export from nucleus -->mRNA processing -->poly(A)+ mRNA export from nucleus -->regulation of gene expression -->regulation of mRNA export from nucleus -->RNA splicing -->stem cell division -->viral mRNA export from host cell nucleus	-->nuclear speck -->nucleoplasm -->nucleus -->THO complex -->THO complex part of transcription export complex -->transcription export complex	-->mRNA binding
Mitochondrial carrier homolog 2	sp	Q791V5	MTCH2	33499.1	CHAIN 1-303	-->hepatocyte apoptotic process -->protein localization to mitochondrion -->regulation of mitochondrial membrane permeability involved in apoptotic process	-->extracellular vesicular exosome -->integral component of membrane -->mitochondrial inner membrane -->mitochondrial outer membrane -->mitochondrion -->nucleus	-
Interleukin enhancer-binding factor 3	sp	Q9Z1X4	ILF3	96021	CHAIN 1-898	-->defense response to virus -->negative regulation of transcription, DNA-templated -->negative regulation of translation -->negative regulation of viral genome replication -->positive regulation of transcription, DNA-templated -->protein methylation -->protein phosphorylation -->transcription, DNA-templated	-->cytoplasm -->intracellular ribonucleoprotein complex -->membrane -->mitochondrion -->nucleolus -->nucleoplasm -->nucleus	-->DNA binding -->double-stranded RNA binding -->poly(A) RNA binding
Glutaredoxin-3	sp	Q9CQM9	GLRX3	37778.4	CHAIN 1-337	-->cell redox homeostasis -->negative regulation of cardiac muscle hypertrophy -->regulation of the force of heart contraction	-->cell cortex -->dendrite -->extracellular exosome -->nucleus -->Z disc	-->electron carrier activity -->iron-sulfur cluster binding -->metal ion binding -->poly(A) RNA binding -->protein disulfide oxidoreductase activity
Leucine-rich repeat-containing protein 15	sp	Q80X72	LRC15			-	-	-
TGF-beta-activated kinase 1 and MAP3K7-binding protein 3	sp	Q571K4	TAB3			-	-	-
Protein S100-A6	sp	P14069	S10A6	10050.6	CHAIN 1-89	-	-->cytoplasm -->cytosol -->extracellular exosome -->extrinsic component of cytoplasmic side of plasma membrane -->nuclear envelope -->nucleus -->perinuclear region of cytoplasm -->ruffle	-->calcium-dependent protein binding -->calcium ion binding -->ion transmembrane transporter activity -->protein homodimerization activity -->S100 protein binding -->tropomyosin binding -->zinc ion binding
PAX3- and PAX7-binding protein 1	sp	P58501	PAXB1	104836	CHAIN 1-919	-->muscle organ development -->positive regulation of histone methylation -->positive regulation of myoblast proliferation -->positive regulation of transcription from RNA polymerase II promoter -->regulation of skeletal muscle satellite cell proliferation -->transcription, DNA-templated	-->cytosol -->nucleus	-->RNA polymerase II core promoter proximal region sequence-specific DNA binding -->transcription factor activity, sequence-specific DNA binding -->transcription factor binding
Vigilin	sp	Q8VDJ3	VIGLN	141743	CHAIN 1-1268	-->cholesterol metabolic process -->lipid transport	-->cytoplasm -->high-density lipoprotein particle -->nucleus	-->poly(A) RNA binding
Transaldolase	sp	Q93092	TALDO	37386.9	CHAIN 1-337	-->carbohydrate metabolic process -->pentose-phosphate shunt	-->cytoplasm -->extracellular vesicular exosome -->nucleus	-->sedoheptulose-7-phosphate:D-glyceraldehyde-3-phosphate glyceronetransferase activity
60S ribosomal protein L38	sp	Q9JJI8	RL38	8203.86	CHAIN 1-70	-->90S preribosome assembly -->axial mesoderm development -->middle ear morphogenesis -->ossification -->regulation of translation -->sensory perception of sound -->skeletal system development -->translation	-->cytosolic large ribosomal subunit -->eukaryotic 80S initiation complex -->focal adhesion	-->structural constituent of ribosome
Filaggrin-2	sp	Q2VIS4	FILA2	251369	CHAIN 1-2362	-	-->cytoplasm	-->calcium ion binding -->transition metal ion binding
PHD finger-like domain-containing protein 5A	sp	P83870	PHF5A	12405.4	CHAIN 1-110	-->mRNA splicing, via spliceosome -->positive regulation of transcription, DNA-templated -->transcription, DNA-templated	-->Extracellular region or secreted Cytosol Plasma membrane Cytoskeleton Lysosome Endosome Peroxisome ER Golgi apparatus Nucleus Mitochondrion Manual annotation Automatic computational assertionGraphics by Christian Stolte; -->catalytic step 2 spliceosome -->nuclear matrix -->nuclear speck -->nucleoplasm -->precatalytic spliceosome -->U12-type spliceosomal complex -->U2 snRNP	-->DNA binding -->DNA binding transcription factor activity -->metal ion binding -->RNA binding
CD2 antigen cytoplasmic tail-binding protein 2	sp	Q9CWK3	CD2B2	37694.4	CHAIN 1-342	-->mRNA processing -->negative regulation of phosphatase activity -->RNA splicing	-->Extracellular region or secreted Cytosol Plasma membrane Cytoskeleton Lysosome Endosome Peroxisome ER Golgi apparatus Nucleus Mitochondrion Manual annotation Automatic computational assertionGraphics by Christian Stolte; -->cytosol -->fibrillar center -->nuclear speck -->nucleoplasm -->nucleus -->U5 snRNP	-->ribonucleoprotein complex binding
ATP-dependent RNA helicase DHX30	sp	Q99PU8	DHX30	136668	CHAIN 1-1217	-->mitochondrial large ribosomal subunit assembly -->RNA processing	-->cytoplasm -->mitochondrial nucleoid -->mitochondrion -->nucleus -->ribonucleoprotein granule	-->ATP binding -->ATP-dependent RNA helicase activity -->chromatin binding -->double-stranded RNA binding -->poly(A) RNA binding
Vinculin	sp	Q64727	VINC	116717	CHAIN 1-1066	-->adherens junction assembly -->apical junction assembly -->cell adhesion -->epithelial cell-cell adhesion -->lamellipodium assembly -->morphogenesis of an epithelium -->protein localization to cell surface -->regulation of cell migration	-->actin cytoskeleton -->adherens junction -->cell-cell junction -->costamere -->cytoplasm -->extracellular vesicular exosome -->fascia adherens -->focal adhesion -->plasma membrane -->protein complex	-->structural molecule activity
Transcriptional repressor p66-beta	sp	Q8VHR5	P66B			-	-	-
Serine beta-lactamase-like protein LACTB, mitochondrial	sp	Q9EP89	LACTB	60705.5	CHAIN 1-551	-	-->cytosol -->mitochondrion	-->hydrolase activity
Gamma-tubulin complex component 2	sp	Q921G8	GCP2	103223	CHAIN 1-905	-->microtubule cytoskeleton organization	-->centrosome -->cytoplasm -->membrane -->microtubule -->nucleoplasm -->spindle pole	-
Dynamin-like 120 kDa protein, mitochondrial	sp	P58281	OPA1	111339	CHAIN 1-960	-->apoptotic process -->cellular senescence -->inner mitochondrial membrane organization -->mitochondrial fusion -->mitochondrial genome maintenance -->mitochondrion organization -->negative regulation of endoplasmic reticulum stress-induced intrinsic apoptotic signaling pathway -->negative regulation of intrinsic apoptotic signaling pathway -->negative regulation of release of cytochrome c from …	-->cytoplasm -->dendrite -->integral component of membrane -->membrane -->mitochondrial crista -->mitochondrial inner membrane -->mitochondrial intermembrane space -->mitochondrial outer membrane -->mitochondrion -->nucleoplasm	-->GTPase activity -->GTP binding
Protein PALS1	sp	Q9JLB2	PALS1			-	-	-
Beta-galactosidase	sp	P23780	BGAL	73121	CHAIN 1-647	-->cellular carbohydrate metabolic process -->galactose catabolic process	-->cytoplasm -->extracellular exosome -->extracellular space -->Golgi apparatus -->intracellular membrane-bounded organelle -->lysosome -->vacuole	-->beta-galactosidase activity -->galactoside binding -->hydrolase activity
SLIT and NTRK-like protein 2	sp	Q810C0	SLIK2			-	-	-
Ig kappa chain V19-17	sp	P01633	KV5A1	16433.6	CHAIN 1-149	-->immune response -->immunoglobulin production	-->Extracellular region or secreted Cytosol Plasma membrane Cytoskeleton Lysosome Endosome Peroxisome ER Golgi apparatus Nucleus Mitochondrion Manual annotation Automatic computational assertionGraphics by Christian Stolte; -->extracellular space -->plasma membrane	-->antigen binding
Hepatoma-derived growth factor-related protein 2	sp	Q3UMU9	HDGR2	74290.7	CHAIN 1-669	-->positive regulation of cell growth -->transcription, DNA-templated	-->nucleus	-->chromatin binding -->DNA binding
Double-stranded RNA-binding protein Staufen homolog 1	sp	Q9Z108	STAU1	53924.8	CHAIN 1-487	-->intracellular mRNA localization -->positive regulation by virus of viral protein levels in host cell -->positive regulation of viral genome replication	-->cell body -->cytoplasm -->cytoplasmic ribonucleoprotein granule -->cytoplasmic stress granule -->dendrite -->endoplasmic reticulum -->extracellular exosome -->intracellular ribonucleoprotein complex -->membrane -->plasma membrane -->rough endoplasmic reticulum	-->poly(A) RNA binding -->RNA binding
Galactokinase	sp	Q9R0N0	GALK1	42295.2	CHAIN 1-392	-->galactitol metabolic process -->galactose metabolic process	-->cytoplasm -->extracellular exosome -->membrane	-->ATP binding -->galactokinase activity -->galactose binding
Cleavage and polyadenylation specificity factor subunit 6	sp	Q6NVF9	CPSF6	59152.8	CHAIN 1-551	-->mRNA polyadenylation -->protein tetramerization	-->membrane -->mRNA cleavage factor complex -->nucleus -->paraspeckles -->ribonucleoprotein complex	-->mRNA binding -->nucleotide binding
MOB kinase activator 1B	sp	Q8BPB0	MOB1B	25090.8	CHAIN 1-216	-->hippo signaling -->positive regulation of phosphorylation -->protein autophosphorylation -->regulation of protein autophosphorylation	-->cytoplasm -->extracellular exosome -->nucleus	-->kinase activator activity -->kinase binding -->metal ion binding
Serine/threonine-protein phosphatase 2A 65 kDa regulatory subunit A alpha isoform	sp	Q76MZ3	2AAA	65322.6	CHAIN 1-589	-->chromosome segregation -->peptidyl-serine dephosphorylation -->positive regulation of extrinsic apoptotic signaling pathway in absence of ligand	-->chromosome, centromeric region -->cytosol -->protein phosphatase type 2A complex	-->antigen binding -->protein serine/threonine phosphatase activity
Pre-mRNA-processing-splicing factor 8	sp	Q99PV0	PRP8	273616	CHAIN 1-2335	-->mRNA splicing, via spliceosome -->spliceosomal tri-snRNP complex assembly	-->catalytic step 2 spliceosome -->membrane -->nuclear speck -->nucleus -->U5 snRNP	-->K63-linked polyubiquitin binding -->poly(A) RNA binding -->pre-mRNA intronic binding -->second spliceosomal transesterification activity -->U1 snRNA binding -->U2 snRNA binding -->U5 snRNA binding -->U6 snRNA binding
Gamma-tubulin complex component 6	sp	G5E8P0	GCP6	197192	CHAIN 1-1769	-->centrosome duplication -->cytoplasmic microtubule organization -->interphase microtubule nucleation by interphase microtubule organizing center -->meiotic nuclear division -->microtubule nucleation -->mitotic spindle assembly	-->centrosome -->equatorial microtubule organizing center -->extracellular exosome -->gamma-tubulin ring complex -->membrane -->microtubule -->spindle pole	-->gamma-tubulin binding -->microtubule binding -->structural constituent of cytoskeleton
Structural maintenance of chromosomes protein 5	sp	Q8CG46	SMC5	128813	CHAIN 1-1101	-->cell division -->cellular response to DNA damage stimulus -->cellular senescence -->double-strand break repair via homologous recombination -->mitotic nuclear division -->positive regulation of chromosome segregation -->positive regulation of maintenance of mitotic sister chromatid cohesion -->positive regulation of mitotic metaphase/anaphase transition -->resolution of recombination intermedi…	-->cell junction -->chromosome, telomeric region -->interchromatin granule -->nucleoplasm -->nucleus -->PML body -->sex chromosome -->site of double-strand break -->Smc5-Smc6 complex	-->ATP binding
Titin	sp	A2ASS6	TITIN	3.90649e+06	CHAIN 1-35213	-->cardiac muscle contraction -->cardiac muscle fiber development -->cardiac muscle hypertrophy -->cardiac muscle tissue morphogenesis -->heart development -->mitotic chromosome condensation -->regulation of protein kinase activity -->regulation of relaxation of cardiac muscle -->response to calcium ion -->sarcomerogenesis -->skeletal muscle myosin thick filament assembly -->skeletal muscle thin …	-->condensed nuclear chromosome -->extracellular vesicular exosome -->Golgi apparatus -->I band -->striated muscle thin filament	-->ankyrin binding -->ATP binding -->calcium ion binding -->protein serine/threonine kinase activity -->structural constituent of muscle
Heterogeneous nuclear ribonucleoprotein U-like protein 2	sp	Q00PI9	HNRL2	84940.2	CHAIN 1-745	-	-->membrane -->nucleoplasm -->nucleus	-->poly(A) RNA binding
Clathrin light chain A	sp	O08585	CLCA	25604.1	CHAIN 1-235	-->clathrin-mediated endocytosis -->intracellular protein transport	-->clathrin coat of coated pit -->clathrin coat of trans-Golgi network vesicle -->clathrin complex -->clathrin vesicle coat -->cytoplasmic, membrane-bounded vesicle -->intracellular membrane-bounded organelle -->membrane	-->clathrin heavy chain binding -->structural molecule activity
Allograft inflammatory factor 1-like	sp	Q9EQX4	AIF1L			-	-	-
Glutamate receptor ionotropic, delta-2	sp	Q61625	GRID2			-	-	-
Ethylmalonyl-CoA decarboxylase	sp	Q9D9V3	ECHD1	35467.1	CHAIN 1-322	-->metabolic process	-->cytosol -->extracellular exosome	-->carboxy-lyase activity -->methylmalonyl-CoA decarboxylase activity
Rho-associated protein kinase 1	sp	P70335	ROCK1	158170	CHAIN 1-1354	-->actin cytoskeleton organization -->apical constriction -->apoptotic process -->bleb assembly -->cortical actin cytoskeleton organization -->I-kappaB kinase/NF-kappaB signaling -->leukocyte cell-cell adhesion -->leukocyte migration -->leukocyte tethering or rolling -->membrane to membrane docking -->myoblast migration -->negative regulation of amyloid-beta formation -->negative regulation of am…	-->Extracellular region or secreted Cytosol Plasma membrane Cytoskeleton Lysosome Endosome Peroxisome ER Golgi apparatus Nucleus Mitochondrion Manual annotation Automatic computational assertionGraphics by Christian Stolte; -->centriole -->cytoskeleton -->Golgi membrane -->plasma membrane -->amyloid-beta complex -->bleb -->lamellipodium -->ruffle	-->ATP binding -->GTP-Rho binding -->metal ion binding -->protein serine/threonine kinase activity
AFG3-like protein 1	sp	Q920A7	AFG31	87046.7	CHAIN 1-789	-->cristae formation -->mitochondrial fusion -->mitochondrial protein processing -->mitochondrion organization -->protein processing	-->Extracellular region or secreted Cytosol Plasma membrane Cytoskeleton Lysosome Endosome Peroxisome ER Golgi apparatus Nucleus Mitochondrion Manual annotation Automatic computational assertionGraphics by Christian Stolte; -->m-AAA complex -->mitochondrial inner membrane -->mitochondrion	-->ATP binding -->metalloendopeptidase activity -->zinc ion binding
Casein kinase II subunit alpha	sp	Q60737	CSK21	45133.5	CHAIN 1-391	-->mitotic spindle checkpoint -->negative regulation of cysteine-type endopeptidase activity involved in apoptotic process -->positive regulation of cell growth -->positive regulation of cell proliferation -->positive regulation of protein catabolic process -->positive regulation of Wnt signaling pathway -->regulation of transcription, DNA-templated -->rhythmic process -->transcription, DNA-templ…	-	-->ATP binding -->protein serine/threonine kinase activity
Ubiquitin carboxyl-terminal hydrolase MINDY-2	sp	Q6PDI6	MINY2			-	-	-
Stabilin-1	sp	Q8R4Y4	STAB1	276257	CHAIN 1-2571	-->cell adhesion -->cell-cell signaling -->defense response to bacterium -->inflammatory response -->negative regulation of angiogenesis -->receptor-mediated endocytosis	-->cytoplasm -->integral component of plasma membrane	-->hyaluronic acid binding -->low-density lipoprotein particle binding -->low-density lipoprotein receptor activity -->scavenger receptor activity
Nucleosome assembly protein 1-like 1	sp	P28656	NP1L1	45345.1	CHAIN 1-391	-->nucleosome assembly	-->melanosome -->membrane -->nucleus	-->poly(A) RNA binding
ATP-binding cassette sub-family F member 1	sp	Q6P542	ABCF1	94945.4	CHAIN 1-837	-->positive regulation of translation -->translational initiation	-->cytoplasm -->membrane -->nuclear envelope -->nucleoplasm -->polysomal ribosome	-->ATPase activity -->ATP binding -->poly(A) RNA binding -->ribosome binding -->translation activator activity
Probable ATP-dependent RNA helicase DDX41	sp	Q91VN6	DDX41			-	-	-
28S ribosomal protein S15, mitochondrial	sp	Q9DC71	RT15	29463.5	CHAIN 1-258	-->mitochondrial translation	-->mitochondrial ribosome -->mitochondrial small ribosomal subunit -->mitochondrion -->nuclear membrane	-->poly(A) RNA binding -->structural constituent of ribosome
Tumor suppressor ARF	sp	Q64364	ARF			-	-	-
28S ribosomal protein S31, mitochondrial	sp	Q61733	RT31	43880.8	CHAIN 1-384	-	-->mitochondrial small ribosomal subunit -->mitochondrion -->nucleolus	-->poly(A) RNA binding -->protein domain specific binding -->structural constituent of ribosome
Inactive phospholipase C-like protein 2	sp	Q8K394	PLCL2	125772	CHAIN 1-1128	-->B-1a B cell differentiation -->B cell proliferation involved in immune response -->gamma-aminobutyric acid signaling pathway -->intracellular signal transduction -->lipid metabolic process -->negative regulation of B cell receptor signaling pathway -->positive regulation of receptor binding -->regulation of peptidyl-serine phosphorylation -->regulation of synaptic transmission, GABAergic	-->cytoplasm	-->GABA receptor binding -->phosphatidylinositol phospholipase C activity -->signal transducer activity
Ran-specific GTPase-activating protein	sp	P34022	RANG	23596.4	CHAIN 1-203	-->intracellular transport -->positive regulation of mitotic centrosome separation -->spindle organization	-->centrosome -->cytoplasm	-->GTPase activator activity
Succinate--CoA ligase [ADP/GDP-forming] subunit alpha, mitochondrial	sp	Q9WUM5	SUCA	36154.8	CHAIN 1-346	-->succinate metabolic process -->succinyl-CoA metabolic process -->tricarboxylic acid cycle	-->extracellular vesicular exosome -->mitochondrial inner membrane -->mitochondrion -->succinate-CoA ligase complex (GDP-forming)	-->ATP citrate synthase activity -->cofactor binding -->GDP binding -->GTP binding -->poly(A) RNA binding -->succinate-CoA ligase (ADP-forming) activity -->succinate-CoA ligase (GDP-forming) activity
La-related protein 4	sp	Q8BWW4	LARP4	79763.4	CHAIN 1-719	-->cytoskeleton organization -->regulation of cell morphogenesis	-->membrane	-->nucleotide binding -->poly(A) RNA binding
Vitamin K epoxide reductase complex subunit 1-like protein 1	sp	Q6TEK5	VKORL	19778.5	CHAIN 1-176	-->cellular response to oxidative stress -->peptidyl-glutamic acid carboxylation -->vitamin K metabolic process	-->endoplasmic reticulum -->endoplasmic reticulum membrane -->integral component of membrane	-->quinone binding -->vitamin-K-epoxide reductase (warfarin-sensitive) activity
Cytochrome c oxidase subunit 5B, mitochondrial	sp	P19536	COX5B	13812.9	CHAIN 1-128	-	-->mitochondrial inner membrane -->myelin sheath	-->cytochrome-c oxidase activity -->metal ion binding
Neutral alpha-glucosidase AB	sp	Q8BHN3	GANAB	106911	CHAIN 1-944	-->N-glycan processing	-->endoplasmic reticulum -->extracellular vesicular exosome -->glucosidase II complex -->Golgi apparatus	-->carbohydrate binding -->glucan 1,3-alpha-glucosidase activity -->glucosidase activity -->poly(A) RNA binding
Insulin-1	sp	P01325	INS1			-	-	-
Tripartite motif-containing protein 65	sp	Q8BFW4	TRI65			-	-	-
Arf-GAP with SH3 domain, ANK repeat and PH domain-containing protein 2	sp	Q7SIG6	ASAP2	106805	CHAIN 1-958	-	-->Golgi cisterna membrane -->plasma membrane	-->GTPase activator activity -->metal ion binding
Unconventional myosin-Id	sp	Q5SYD0	MYO1D	116081	CHAIN 1-1006	-->cellular localization -->early endosome to recycling endosome transport -->negative regulation of phosphatase activity	-->apical dendrite -->axolemma -->axon -->basolateral plasma membrane -->brush border -->cytoplasmic vesicle -->endosome -->extracellular exosome -->myelin sheath -->myosin complex -->neuronal cell body -->neuron projection -->smooth endoplasmic reticulum	-->actin-dependent ATPase activity -->actin filament binding -->ATP binding -->calmodulin binding -->microfilament motor activity -->protein domain specific binding
Sine oculis-binding protein homolog	sp	Q0P5V2	SOBP	91783.6	CHAIN 1-864	-->cochlea development -->cognition -->inner ear morphogenesis -->locomotory behavior -->sensory perception of sound	-->nucleus	-->metal ion binding -->SUMO polymer binding
Phospholipid-transporting ATPase VA	sp	O54827	AT10A			-	-	-
Solute carrier family 22 member 21	sp	Q9WTN6	S22AL			-	-	-
Protein phosphatase 1 regulatory subunit 12A	sp	Q9DBR7	MYPT1	114996	CHAIN 1-1029	-->centrosome organization -->mitotic nuclear division -->negative regulation of catalytic activity -->positive regulation of myosin-light-chain-phosphatase activity -->positive regulation of transcription from RNA polymerase II promoter -->protein dephosphorylation -->regulation of cell adhesion -->regulation of myosin-light-chain-phosphatase activity -->regulation of nucleocytoplasmic transport…	-->A band -->actin cytoskeleton -->centrosome -->contractile fiber -->cytoplasm -->focal adhesion -->kinetochore -->PTW/PP1 phosphatase complex -->Z disc	-->14-3-3 protein binding -->enzyme inhibitor activity -->phosphatase regulator activity -->protein kinase binding
Histidine--tRNA ligase, mitochondrial	sp	Q99KK9	SYHM	56985.3	CHAIN 1-505	-->histidyl-tRNA aminoacylation	-->mitochondrial matrix -->mitochondrion	-->ATP binding -->histidine-tRNA ligase activity -->protein homodimerization activity -->RNA binding
Pyruvate dehydrogenase E1 component subunit alpha, testis-specific form, mitochondrial	sp	P35487	ODPAT			-	-	-
Kinesin-like protein KIF27	sp	Q7M6Z4	KIF27	158956	CHAIN 1-1394	-->cilium assembly -->epithelial cilium movement -->ventricular system development	-->cilium -->cytoplasm -->extracellular exosome -->kinesin complex -->microtubule	-->ATPase activity -->ATP binding -->microtubule motor activity
Eukaryotic translation initiation factor 4E	sp	P63073	IF4E	25053.2	CHAIN 1-217	-->behavioral fear response -->G1/S transition of mitotic cell cycle -->lung development -->negative regulation of neuron differentiation -->negative regulation of translation -->positive regulation of mitotic cell cycle -->regulation of translation -->stem cell maintenance	-->chromatoid body -->cytoplasm -->cytoplasmic mRNA processing body -->cytoplasmic stress granule -->eukaryotic translation initiation factor 4F complex -->extracellular exosome -->mRNA cap binding complex -->RISC complex	-->poly(A) RNA binding -->translation initiation factor activity
Protein orai-2	sp	Q8BH10	ORAI2			-	-	-
ATP-binding cassette sub-family A member 7	sp	Q91V24	ABCA7	236884	CHAIN 1-2159	-->apolipoprotein A-I-mediated signaling pathway -->cholesterol efflux -->high-density lipoprotein particle assembly -->memory -->negative regulation of amyloid precursor protein biosynthetic process -->negative regulation of ATPase activity -->negative regulation of beta-amyloid formation -->peptide cross-linking -->phagocytosis -->phospholipid efflux -->phospholipid scrambling -->positive regul…	-->apical plasma membrane -->cell junction -->cell surface -->early endosome membrane -->Golgi apparatus -->Golgi membrane -->integral component of membrane -->intracellular -->intracellular membrane-bounded organelle -->phagocytic cup -->plasma membrane -->ruffle membrane	-->apolipoprotein A-I receptor activity -->ATPase activity, coupled to transmembrane movement of substances -->ATP binding -->phospholipid transporter activity
Plasminogen	sp	P20918	PLMN	90807.9	CHAIN 1-812	-->blood coagulation -->fibrinolysis -->labyrinthine layer blood vessel development -->mononuclear cell migration -->muscle cell cellular homeostasis -->myoblast differentiation -->negative regulation of angiogenesis -->proteolysis involved in cellular protein catabolic process -->tissue regeneration -->tissue remodeling -->trophoblast giant cell differentiation	-->extracellular region -->extracellular space -->extrinsic component of plasma membrane -->intracellular membrane-bounded organelle -->plasma lipoprotein particle	-->serine-type endopeptidase activity
Cytosolic purine 5'-nucleotidase	sp	Q3V1L4	5NTC	64808.7	CHAIN 1-560	-->adenosine metabolic process -->IMP metabolic process	-->cytoplasm	-->5'-nucleotidase activity -->metal ion binding -->nucleotide binding
Aspartyl/asparaginyl beta-hydroxylase	sp	Q8BSY0	ASPH	83042.2	CHAIN 1-741	-->activation of cysteine-type endopeptidase activity -->activation of store-operated calcium channel activity -->calcium ion transmembrane transport -->cellular response to calcium ion -->face morphogenesis -->limb morphogenesis -->negative regulation of cell proliferation -->palate development -->pattern specification process -->peptidyl-aspartic acid hydroxylation -->positive regulation of cal…	-->cortical endoplasmic reticulum -->cytoplasm -->endoplasmic reticulum -->integral component of endoplasmic reticulum membrane -->integral component of membrane -->plasma membrane -->sarcoplasmic reticulum membrane	-->calcium ion binding -->peptide-aspartate beta-dioxygenase activity
Glucosidase 2 subunit beta	sp	O08795	GLU2B	58792.8	CHAIN 1-521	-->in utero embryonic development -->liver development -->negative regulation of neuron projection development -->N-glycan processing -->nitrogen compound metabolic process -->protein heterooligomerization -->renal system development	-->endoplasmic reticulum	-->calcium ion binding -->ion channel binding -->phosphoprotein binding -->protein kinase C binding -->RNA binding
Calnexin	sp	P35564	CALX	67277.9	CHAIN 1-591	-->aging -->chaperone-mediated protein folding -->clathrin-mediated endocytosis -->synaptic vesicle endocytosis	-->axon -->dendrite cytoplasm -->dendritic spine -->endoplasmic reticulum -->extracellular vesicular exosome -->integral component of lumenal side of endoplasmic reticulum membrane -->integral component of membrane -->membrane -->neuronal cell body -->protein complex -->ribosome	-->calcium ion binding -->carbohydrate binding -->poly(A) RNA binding
Unconventional myosin-X	sp	F8VQB6	MYO10	237323	CHAIN 1-2062	-->cell motility -->cytoskeleton-dependent intracellular transport -->positive regulation of cell-cell adhesion -->regulation of cell shape -->regulation of filopodium assembly	-->cell cortex -->cytoplasm -->cytosol -->filopodium -->filopodium membrane -->filopodium tip -->lamellipodium -->myosin complex -->neuronal cell body -->neuron projection -->nucleolus -->plasma membrane -->ruffle	-->actin-dependent ATPase activity -->actin filament binding -->ATP binding -->motor activity -->phosphatidylinositol-3,4,5-trisphosphate binding -->plus-end directed microfilament motor activity -->spectrin binding
Translation initiation factor eIF-2B subunit epsilon	sp	Q8CHW4	EI2BE	80086.4	CHAIN 1-717	-->aging -->astrocyte development -->astrocyte differentiation -->cellular response to drug -->myelination -->negative regulation of translational initiation in response to stress -->oligodendrocyte development -->ovarian follicle development -->positive regulation of translational initiation -->response to endoplasmic reticulum stress -->response to glucose -->response to heat -->response to pep…	-->cytoplasm -->eukaryotic translation initiation factor 2B complex -->nucleus	-->guanyl-nucleotide exchange factor activity -->translation initiation factor activity
Vomeronasal type-2 receptor 1	sp	O70410	V2R1	102349	CHAIN 1-912	-->response to pheromone	-->cell cortex -->integral component of membrane -->plasma membrane	-->G-protein coupled receptor activity
Leucine-rich repeat and calponin homology domain-containing protein 4	sp	Q921G6	LRCH4			-	-	-
E3 ubiquitin-protein ligase RNF213	sp	E9Q555	RN213	584499	CHAIN 1-5150	-->protein autoubiquitination -->protein ubiquitination	-->cytoplasm -->membrane -->nucleolus	-->ATPase activity -->ligase activity -->ubiquitin-protein transferase activity -->zinc ion binding
Hermansky-Pudlak syndrome 6 protein homolog	sp	Q8BLY7	HPS6	87340.8	CHAIN 1-805	-->blood coagulation -->melanocyte differentiation -->organelle organization -->pigmentation -->protein localization to membrane	-->BLOC-2 complex -->early endosome membrane -->endoplasmic reticulum -->membrane	-->GTP-dependent protein binding -->Rab GTPase binding
Contactin-associated protein-like 4	sp	Q99P47	CNTP4			-	-	-
Plastin-1	sp	Q3V0K9	PLSI	70407.6	CHAIN 1-630	-->intestinal D-glucose absorption -->positive regulation of establishment of protein localization to plasma membrane -->positive regulation of multicellular organism growth -->regulation of microvillus length -->terminal web assembly	-->brush border -->cytoplasm -->extracellular exosome -->terminal web	-->calcium ion binding
1-phosphatidylinositol 4,5-bisphosphate phosphodiesterase eta-1	sp	Q4KWH5	PLCH1	187743	CHAIN 1-1682	-->lipid catabolic process -->phosphatidylinositol-mediated signaling	-->cytoplasm -->cytosol -->intracellular membrane-bounded organelle -->membrane	-->calcium-dependent phospholipase C activity -->calcium ion binding -->phosphatidylinositol phospholipase C activity -->signal transducer activity
Leucine-rich repeat-containing protein 4C	sp	Q8C031	LRC4C			-	-	-
Short stature homeobox protein 2	sp	P70390	SHOX2			-	-	-
Proliferation-associated protein 2G4	sp	P50580	PA2G4	43698.8	CHAIN 1-394	-->negative regulation of transcription, DNA-templated -->regulation of translation -->rRNA processing -->transcription, DNA-templated	-->cytoplasm -->nucleus -->ribonucleoprotein complex	-->DNA binding -->RNA binding -->sequence-specific DNA binding transcription factor activity
Host cell factor 1	sp	Q61191	HCFC1	210437	CHAIN 1-2045	-->cell cycle -->histone H4-K16 acetylation -->histone H4-K5 acetylation -->histone H4-K8 acetylation -->negative regulation of transcription from RNA polymerase II promoter -->positive regulation of gene expression -->positive regulation of transcription from RNA polymerase II promoter -->protein stabilization -->regulation of protein complex assembly -->regulation of transcription, DNA-template…	-->Ada2/Gcn5/Ada3 transcription activator complex -->cytoplasm -->histone acetyltransferase complex -->membrane -->mitochondrion -->MLL1 complex -->MLL5-L complex -->neuronal cell body -->nucleoplasm -->nucleus -->SAGA-type complex -->Set1C/COMPASS complex	-->chromatin binding -->histone acetyltransferase activity (H4-K16 specific) -->histone acetyltransferase activity (H4-K5 specific) -->histone acetyltransferase activity (H4-K8 specific) -->identical protein binding -->RNA polymerase II distal enhancer sequence-specific DNA binding transcription factor activity involved in positive regulation of transcription -->transcription coactivator activity
Probable G-protein coupled receptor 149	sp	Q3UVY1	GP149	80519.5	CHAIN 1-732	-->antral ovarian follicle growth -->G-protein coupled receptor signaling pathway, coupled to cyclic nucleotide second messenger -->negative regulation of ovulation -->neuropeptide signaling pathway -->preantral ovarian follicle growth -->synaptic transmission	-->integral component of plasma membrane -->neuron projection	-->G-protein coupled receptor activity -->neuropeptide binding
Laminin subunit gamma-3	sp	Q9R0B6	LAMC3	172322	CHAIN 1-1581	-->astrocyte development -->cell adhesion -->cell morphogenesis involved in differentiation -->extracellular matrix organization -->retina development in camera-type eye -->visual perception	-->basement membrane -->extracellular region	-
Protein prune homolog 2	sp	Q52KR3	PRUN2			-	-	-
Baculoviral IAP repeat-containing protein 6	sp	O88738	BIRC6	532170	CHAIN 1-4882	-->apoptotic process -->cell division -->labyrinthine layer development -->mitotic nuclear division -->negative regulation of apoptotic process -->negative regulation of endopeptidase activity -->negative regulation of extrinsic apoptotic signaling pathway -->placenta development -->positive regulation of cell proliferation -->protein ubiquitination -->regulation of cell proliferation -->regulati…	-->cytoplasm -->endosome -->membrane -->microtubule organizing center -->midbody -->spindle pole -->trans-Golgi network	-->cysteine-type endopeptidase inhibitor activity -->ligase activity -->ubiquitin conjugating enzyme activity -->ubiquitin-protein transferase activity
Centrosomal protein of 131 kDa	sp	Q62036	CP131			-	-	-
Lipase maturation factor 2	sp	Q8C3X8	LMF2	79997.3	CHAIN 1-702	-	-->endoplasmic reticulum membrane -->integral component of membrane -->membrane	-
Desmoglein-4	sp	Q7TMD7	DSG4			-	-	-
AT-rich interactive domain-containing protein 1A	sp	A2BH40	ARI1A	242092	CHAIN 1-2283	-->androgen receptor signaling pathway -->ATP-dependent chromatin remodeling -->cardiac chamber development -->cardiac muscle cell differentiation -->chromatin organization -->chromatin remodeling -->covalent chromatin modification -->embryo implantation -->forebrain development -->formation of primary germ layer -->gastrulation -->glucocorticoid receptor signaling pathway -->intracellular estrog…	-->BAF-type complex -->nBAF complex -->npBAF complex -->nuclear chromatin -->nucleoplasm -->SWI/SNF complex	-->DNA binding -->ligand-dependent nuclear receptor binding
Chromobox protein homolog 2	sp	P30658	CBX2			-	-	-
						-	-	-
						-	-	-
						-	-	-

## Sheet: Group
lipid transport			cholesterol transport
UNIPROT_ACCESSION	GENE NAME		UNIPROT_ACCESSION	GENE NAME
27403	ATP-binding cassette, sub-family A (ABC1), member 7(Abca7)		27403	ATP-binding cassette, sub-family A (ABC1), member 7(Abca7)
19299	ATP-binding cassette, sub-family D (ALD), member 3(Abcd3)		12491	CD36 molecule(Cd36)
11982	ATPase, class V, type 10A(Atp10a)		11450	adiponectin, C1Q and collagen domain containing(Adipoq)
12491	CD36 molecule(Cd36)		12306	annexin A2(Anxa2)
14081	acyl-CoA synthetase long-chain family member 1(Acsl1)		12389	caveolin 1, caveolae protein(Cav1)
11450	adiponectin, C1Q and collagen domain containing(Adipoq)
16952	annexin A1(Anxa1)		cholesterol homeostasis
12306	annexin A2(Anxa2)		UNIPROT_ACCESSION	GENE NAME
12389	caveolin 1, caveolae protein(Cav1)		12389	caveolin 1, caveolae protein(Cav1)
11770	fatty acid binding protein 4, adipocyte(Fabp4)		11770	fatty acid binding protein 4, adipocyte(Fabp4)
16592	fatty acid binding protein 5, epidermal(Fabp5)		19383	hnRNP-associated with lethal yellow(Raly)
110611	high density lipoprotein (HDL) binding protein(Hdlbp)		12257	translocator protein(Tspo)
12257	translocator protein(Tspo)
			cholesterol biosynthetic process
lipid homeostasis			UNIPROT_ACCESSION	GENE NAME
UNIPROT_ACCESSION	GENE NAME		226144	ER lipid raft associated 1(Erlin1)
13205	DEAD box helicase 3, X-linked(Ddx3x)		244373	ER lipid raft associated 2(Erlin2)
12389	caveolin 1, caveolae protein(Cav1)		109754	cytochrome b5 reductase 3(Cyb5r3)
11770	fatty acid binding protein 4, adipocyte(Fabp4)		20655	superoxide dismutase 1, soluble(Sod1)
19383	hnRNP-associated with lethal yellow(Raly)
56428	mitochondrial carrier 2(Mtch2)
20848	signal transducer and activator of transcription 3(Stat3)
12257	translocator protein(Tspo)
lipid biosynthetic process
UNIPROT_ACCESSION	GENE NAME
67512	1-acylglycerol-3-phosphate O-acyltransferase 2 (lysophosphatidic acid acyltransferase, beta)(Agpat2)
104112	ATP citrate lyase(Acly)
19299	ATP-binding cassette, sub-family D (ALD), member 3(Abcd3)
226144	ER lipid raft associated 1(Erlin1)
244373	ER lipid raft associated 2(Erlin2)
14081	acyl-CoA synthetase long-chain family member 1(Acsl1)
11370	acyl-Coenzyme A dehydrogenase, very long chain(Acadvl)
16952	annexin A1(Anxa1)
56398	calcineurin-like EF hand protein 1(Chp1)
109754	cytochrome b5 reductase 3(Cyb5r3)
13480	dolichol-phosphate (beta-D) mannosyltransferase 1(Dpm1)
16592	fatty acid binding protein 5, epidermal(Fabp5)
14104	fatty acid synthase(Fasn)
15108	hydroxysteroid (17-beta) dehydrogenase 10(Hsd17b10)
56348	hydroxysteroid (17-beta) dehydrogenase 12(Hsd17b12)
223722	malonyl CoA:ACP acyltransferase (mitochondrial)(Mcat)
17918	myosin VA(Myo5a)
28000	pre-mRNA processing factor 19(Prpf19)
18563	pyruvate carboxylase(Pcx)
20655	superoxide dismutase 1, soluble(Sod1)
12257	translocator protein(Tspo)
